# Supplementary material for: RNA sequencing indicates widespread conservation of circadian clocks in marine zooplankton
Source: NAR Genom Bioinform. 2023 Jan 31;5(1):lqad007. doi: 10.1093/nargab/lqad007 (PMC9939569; doi:10.1093/nargab/lqad007)
Supplement: lqad007_Supplemental_Files [file lqad007_supplemental_files.zip]

Archive with 10 entries (10 files):
- Supplementary Matarial s10_ccseqcomp_pid_distribution.pdf
- Supplementary Matarial s1_tree_OG0003270_CLK.pdf
- Supplementary Matarial s2_ncbi_assem_counts.csv
- Supplementary Matarial s3_domain_structure_visualizations.pdf
- Supplementary Matarial s4_orthofinder_confusion_matrix.docx
- Supplementary Matarial s5_orthofinder_input_comparisons.pdf
- Supplementary Matarial s6_cc_cand_sel_pub_table.csv
- Supplementary Matarial s7_cc_ncbicomp_results.csv
- Supplementary Matarial s8_cc_ncbicomp_accessions.txt
- Supplementary Matarial s9_oikopleura_dioica_cryptochromes_mafft_aln.fasta
