# Supplementary material for: RNA sequencing indicates widespread conservation of circadian clocks in marine zooplankton
Source: NAR Genom Bioinform. 2023 Jan 31;5(1):lqad007. doi: 10.1093/nargab/lqad007 (PMC9939569; doi:10.1093/nargab/lqad007)
Supplement: lqad007_Supplemental_Files [file lqad007_supplemental_files.zip › Supplementary Matarial s2_ncbi_assem_counts.csv]

organism	ncbi_txid	comment	num_transcriptomes	num_genomes	num_refseq_protein	num_refseq_nucleotide	bioproject_accession_transcriptomes	bioproject_accession_genomes	num_tot_assem
Acartia clausii	txid136140	NA	0	0	0	0	NA	NA	0
Acartia tonsa	txid136180	NA	2	1	0	0	PRJNA407266,PRJEB20069	PRJNA407380	3
Asterias rubens	txid7604	NA	2	1	24049	26498	PRJNA268905,PRJNA236087	PRJNA310366	3
Calanus helgolandicus	txid114068	NA	2	0	0	0	PRJNA744376,PRJNA640515	NA	2
Centropages hamatus	txid136183	NA	0	0	0	0	NA	NA	0
Corystes sp.	txid557244	used_genus_txid	0	0	0	0	NA	NA	0
Crangon crangon	txid491138	NA	1	0	0	0	PRJNA479562	NA	1
Evadne nordmanni	txid141403	NA	0	0	0	0	NA	NA	0
Hyperia sp.	txid371513	used_genus_txid	0	0	0	0	NA	NA	0
Magelona mirabilis	txid46598	NA	0	0	13	1	NA	NA	0
Oikopleura dioica	txid34765	NA	1	1	0	0	PRJNA269316	PRJNA12900	2
Phialella quadrata	txid662016	NA	0	0	0	0	NA	NA	0
Phoronis muelleri	txid478209	NA	1	0	0	0	PRJNA843891	NA	1
Podon leuckartii	txid141400	NA	0	0	0	0	NA	NA	0
Poecilochaetus sp.	txid273030	used_genus_txid	0	0	0	0	NA	NA	0
Rathkea octopunctata	txid367925	NA	0	0	0	0	NA	NA	0
Temora longicornis	txid261852	NA	1	0	0	0	PRJNA577564	NA	1
