# Supplementary material for: RNA sequencing indicates widespread conservation of circadian clocks in marine zooplankton
Source: NAR Genom Bioinform. 2023 Jan 31;5(1):lqad007. doi: 10.1093/nargab/lqad007 (PMC9939569; doi:10.1093/nargab/lqad007)
Supplement: lqad007_Supplemental_Files [file lqad007_supplemental_files.zip › Supplementary Matarial s6_cc_cand_sel_pub_table.csv]

orthogroup	protcat	refmatcat	spref	spmatch	refseq	matchseq	pid	pacc_ref	pdesc_ref	pacc_match	pdesc_match	pfacc_ref	pfdesc_ref	pfacc_match	pfdesc_match	swissprot_subject	swissprot_evalue	swissprot_percid	fas_ref	fas_match	candname
OG0003270	CLK	SOIREF__TRINITY	Drosophila_melanogaster	Acartia_clausii	SOIREF_CLK_Drosophila_melanogaster_O61735_main	TRINITY_DN23073_c1_g1_i1.p1_ORFtype_complete_len_708	32.5426944971537	PTHR46055:SF3	CIRCADIAN_LOCOMOTER_OUTPUT_CYCLES_PROTEIN_KAPUT	PTHR46055	CIRCADIAN_LOCOMOTER_OUTPUT_CYCLES_PROTEIN_KAPUT	PF00010;PF14598	Helix-loop-helix_DNA-binding_domain;PAS_domain	PF00010;PF14598	Helix-loop-helix_DNA-binding_domain;PAS_domain	sp|O61735|CLOCK_DROME Circadian locomoter output cycles protein kaput OS=Drosophila melanogaster OX=7227 GN=Clk PE=1 SV=3	2.294e-113	49.3	MDDESDDKDDTKSFLCRKSRNLSEKKRRDQFNSLVNDLSALISTSSRKMDKSTVLKSTIAFLKNHNEATDRSKVFEIQQDWKPAFLSNDEYTHLMLESLDGFMMVFSSMGSIFYASESITSQLGYLPQDLYNMTIYDLAYEMDHEALLNIFMNPTPVIEPRQTDISSSNQITFYTHLRRGGMEKVDANAYELVKFVGYFRNDTNTSTGSSSEVSNGSNGQPAVLPRIFQQNPNAEVDKKLVFVGTGRVQNPQLIREMSIIDPTSNEFTSKHSMEWKFLFLDHRAPPIIGYMPFEVLGTSGYDYYHFDDLDSIVACHEELRQTGEGKSCYYRFLTKGQQWIWLQTDYYVSYHQFNSKPDYVVCTHKVVSYAEVLKDSRKEGQKSGNSNSITNNGSSKVIA…	MWRRTSMSVDGAMDDLDVDEKDESKRKSRNLLEKKRRDQFNTLVTELGVMVNPGSNRKMDKTTVLKTTISFLKQHNEQTARSQAEEIKEDWKPPFLSNEEFTHLMLESLDGFIIVLGTDGHILYTSESLSSLLGYMPSSLHNTTLYEILGDGDKIPLYNHLNTSNTCDTNSDNQLHIQLHIRRSAPIERLRETEEEAPVLELVQLSGYFRKWVNPDSCGVGQEPVYDSDDDMSIKSGFSVQSSKVQNRSRSFHTDKTVFVATGRLLTPQLIRELPVVHQRDTEFTSRHSLEWKFLFIDHRAPPIIGYLSFELLGTSGYDYYHVDDLDQVASCHESLRQTGECTSCFYRFLTKGQQWIWLQSRYYITYHQWNSKPEFIVATHKVVNYKEVQENADKVEKM…	Acartia_clausii__CLK__TRINITY_DN23073_c1_g1_i1.p1_ORFtype_complete_len_708
OG0003270	CLK	SOIREF__TRINITY	Drosophila_melanogaster	Acartia_tonsa	SOIREF_CLK_Drosophila_melanogaster_O61735_main	TRINITY_DN2608_c2_g1_i6.p1_ORFtype_complete_len_694	31.4205079962371	PTHR46055:SF3	CIRCADIAN_LOCOMOTER_OUTPUT_CYCLES_PROTEIN_KAPUT	PTHR46055:SF3	CIRCADIAN_LOCOMOTER_OUTPUT_CYCLES_PROTEIN_KAPUT	PF00010;PF14598	Helix-loop-helix_DNA-binding_domain;PAS_domain	PF00010;PF14598	Helix-loop-helix_DNA-binding_domain;PAS_domain	sp|O61735|CLOCK_DROME Circadian locomoter output cycles protein kaput OS=Drosophila melanogaster OX=7227 GN=Clk PE=1 SV=3	2.033e-113	49.4	MDDESDDKDDTKSFLCRKSRNLSEKKRRDQFNSLVNDLSALISTSSRKMDKSTVLKSTIAFLKNHNEATDRSKVFEIQQDWKPAFLSNDEYTHLMLESLDGFMMVFSSMGSIFYASESITSQLGYLPQDLYNMTIYDLAYEMDHEALLNIFMNPTPVIEPRQTDISSSNQITFYTHLRRGGMEKVDANAYELVKFVGYFRNDTNTSTGSSSEVSNGSNGQPAVLPRIFQQNPNAEVDKKLVFVGTGRVQNPQLIREMSIIDPTSNEFTSKHSMEWKFLFLDHRAPPIIGYMPFEVLGTSGYDYYHFDDLDSIVACHEELRQTGEGKSCYYRFLTKGQQWIWLQTDYYVSYHQFNSKPDYVVCTHKVVSYAEVLKDSRKEGQKSGNSNSITNNGSSKVIA…	MWRKSSMSVDGTIDDVDNDEKDECKRKSRNLLEKKRRDQFNTLVTELGVMVNPASNRKMDKTTVLKTTISFLKQHNEQTARSQAEEIKEDWKPPFLSNEEFTHLMLESLDGFIIVLGTDGHILYTSESLSSLLGYMPSSLHNTTLYEILGDGDKIPLYNHLNMSNTCDTNSDNQLHIQLHIRRSAPIERLRENEDEVPVLELVQLSGYFRKWVNPESCGGSGQEDLYNNSDDDISVQSGFSVQSSKMVNQTRSRSFHSDKTVFVATGRLLTPQLIRELPVVHQRDTEFTSRHSLEWKFLFIDHRAPPIIGYLSFELLGTSGYDYYHVDDLDQVAACHESLRQTGECTSCFYRFLTKGQQWIWLQSRYYITYHQWNSKPEFIVATHKVVNYKEVQENADK…	Acartia_tonsa__CLK__TRINITY_DN2608_c2_g1_i6.p1_ORFtype_complete_len_694
OG0003270	CLK	SOIREF__TRINITY	Drosophila_melanogaster	Asterias_rubens	SOIREF_CLK_Drosophila_melanogaster_O61735_main	TRINITY_DN6271_c0_g1_i2.p1_ORFtype_3prime_partial_len_644	29.7994269340974	PTHR46055:SF3	CIRCADIAN_LOCOMOTER_OUTPUT_CYCLES_PROTEIN_KAPUT	PTHR46055:SF3	CIRCADIAN_LOCOMOTER_OUTPUT_CYCLES_PROTEIN_KAPUT	PF00010;PF14598	Helix-loop-helix_DNA-binding_domain;PAS_domain	PF00010;PF00989;PF14598	Helix-loop-helix_DNA-binding_domain;PAS_fold;PAS_domain	sp|Q5RAK8|CLOCK_PONAB Circadian locomoter output cycles protein kaput OS=Pongo abelii OX=9601 GN=CLOCK PE=2 SV=1	3.186e-112	54	MDDESDDKDDTKSFLCRKSRNLSEKKRRDQFNSLVNDLSALISTSSRKMDKSTVLKSTIAFLKNHNEATDRSKVFEIQQDWKPAFLSNDEYTHLMLESLDGFMMVFSSMGSIFYASESITSQLGYLPQDLYNMTIYDLAYEMDHEALLNIFMNPTPVIEPRQTDISSSNQITFYTHLRRGGMEKVDANAYELVKFVGYFRNDTNTSTGSSSEVSNGSNGQPAVLPRIFQQNPNAEVDKKLVFVGTGRVQNPQLIREMSIIDPTSNEFTSKHSMEWKFLFLDHRAPPIIGYMPFEVLGTSGYDYYHFDDLDSIVACHEELRQTGEGKSCYYRFLTKGQQWIWLQTDYYVSYHQFNSKPDYVVCTHKVVSYAEVLKDSRKEGQKSGNSNSITNNGSSKVIA…	MNYGRRISLPKFKTKVKLEMYDESSEGDKQGCKRKCRNASEKKRRDQFNCLIQELGCMVSSKNRKMDKSAVLRSTINFLKVHNDNALKSETSIKEKWKPSFLSDNEFSQLMLEALDGFLIVFSQQGHILYTSCSITSLLRHLPKDLESCTIYELVHEDDRPKIFKILSEVEMNQGNEEDLVSKRFTFHCQMRRGSLLSKDLAEYELVKFHGNFTLINNEEGILPLDVGLTRYCFVGTVRLQTTQLSREMATFSEQQNKFMSRHSLDWKFLFLDHRGPPIIGYLPFEVLGTSVYDYYHQDDLEKVAHCHEALIQISEGISCYYRFLTKGQEWIWLQTRNYITYNQWNCKPEFIVCMHQVVNYAEVRNDVNTSLNLTEDSRVAADKSDSGATMDSHTSTSD…	Asterias_rubens__CLK__TRINITY_DN6271_c0_g1_i2.p1_ORFtype_3prime_partial_len_644
OG0003270	CLK	SOIREF__TRINITY	Drosophila_melanogaster	Calanus_helgolandicus	SOIREF_CLK_Drosophila_melanogaster_O61735_main	TRINITY_DN11067_c0_g1_i2.p1_ORFtype_complete_len_662	30.5816135084428	PTHR46055:SF3	CIRCADIAN_LOCOMOTER_OUTPUT_CYCLES_PROTEIN_KAPUT	PTHR46055:SF3	CIRCADIAN_LOCOMOTER_OUTPUT_CYCLES_PROTEIN_KAPUT	PF00010;PF14598	Helix-loop-helix_DNA-binding_domain;PAS_domain	PF00010;PF14598	Helix-loop-helix_DNA-binding_domain;PAS_domain	sp|O61735|CLOCK_DROME Circadian locomoter output cycles protein kaput OS=Drosophila melanogaster OX=7227 GN=Clk PE=1 SV=3	6.018e-117	52.8	MDDESDDKDDTKSFLCRKSRNLSEKKRRDQFNSLVNDLSALISTSSRKMDKSTVLKSTIAFLKNHNEATDRSKVFEIQQDWKPAFLSNDEYTHLMLESLDGFMMVFSSMGSIFYASESITSQLGYLPQDLYNMTIYDLAYEMDHEALLNIFMNPTPVIEPRQTDISSSNQITFYTHLRRGGMEKVDANAYELVKFVGYFRNDTNTSTGSSSEVSNGSNGQPAVLPRIFQQNPNAEVDKKLVFVGTGRVQNPQLIREMSIIDPTSNEFTSKHSMEWKFLFLDHRAPPIIGYMPFEVLGTSGYDYYHFDDLDSIVACHEELRQTGEGKSCYYRFLTKGQQWIWLQTDYYVSYHQFNSKPDYVVCTHKVVSYAEVLKDSRKEGQKSGNSNSITNNGSSKVIA…	MSVRSGGRRNSISMSVDGFDEEGDEKDETKRKSRNLSEKKRRDQFNMLVTELGTMVSPNNRKMDKTTVLKTTIAFLKQHNEMSIRSQAEEIQTDWKPQFLSNEEFTHLMLEALDGFIIVLGTDGHILYTSESMASLLGYMPTSLHNTTLYEIVSDNDKIPLYNTLNMSASVDTCGQQQLKLLIHIRRSCVSSKDSPLELVELSGYFRKWVNPAETPDPYFSDDDDKISLKSGISVQNSQVQRFRLPQADKTVFVATGRLATPQLLRELPVVHQSQSEFTSRHSLEWKFLFVDHRAPPIIGYLTFELLGTSGYDYYHVDDLEQVAVCHESLMQTGECTSCYYRFLTKGQQWIWLQTRYYITYHQWNSKPEFIVATHKVVNYKEVLNQATNPDKTEQLNDS…	Calanus_helgolandicus__CLK__TRINITY_DN11067_c0_g1_i2.p1_ORFtype_complete_len_662
OG0003270	CLK	SOIREF__TRINITY	Drosophila_melanogaster	Centropages_hamatus	SOIREF_CLK_Drosophila_melanogaster_O61735_main	TRINITY_DN3100_c1_g1_i4.p1_ORFtype_5prime_partial_len_613	31.4121037463977	PTHR46055:SF3	CIRCADIAN_LOCOMOTER_OUTPUT_CYCLES_PROTEIN_KAPUT	PTHR46055:SF3	CIRCADIAN_LOCOMOTER_OUTPUT_CYCLES_PROTEIN_KAPUT	PF00010;PF14598	Helix-loop-helix_DNA-binding_domain;PAS_domain	PF00010;PF14598	Helix-loop-helix_DNA-binding_domain;PAS_domain	sp|O61735|CLOCK_DROME Circadian locomoter output cycles protein kaput OS=Drosophila melanogaster OX=7227 GN=Clk PE=1 SV=3	3.234e-120	54.5	MDDESDDKDDTKSFLCRKSRNLSEKKRRDQFNSLVNDLSALISTSSRKMDKSTVLKSTIAFLKNHNEATDRSKVFEIQQDWKPAFLSNDEYTHLMLESLDGFMMVFSSMGSIFYASESITSQLGYLPQDLYNMTIYDLAYEMDHEALLNIFMNPTPVIEPRQTDISSSNQITFYTHLRRGGMEKVDANAYELVKFVGYFRNDTNTSTGSSSEVSNGSNGQPAVLPRIFQQNPNAEVDKKLVFVGTGRVQNPQLIREMSIIDPTSNEFTSKHSMEWKFLFLDHRAPPIIGYMPFEVLGTSGYDYYHFDDLDSIVACHEELRQTGEGKSCYYRFLTKGQQWIWLQTDYYVSYHQFNSKPDYVVCTHKVVSYAEVLKDSRKEGQKSGNSNSITNNGSSKVIA…	VNPSIRLDSLNSSMDCYDDQDDEKDDTKRKSRNLSEKKRRDQFNHLVTELGTMVSSTTRKMDKTTVLKTTISFLKQHNEHTVRSSDEDIKDDWKPAFLSNEEFTNLMLEALDGFIIVLGTDGHILYTSESLASFLGYLPASLHNTTLYEIVEDVDKIPLYNHLNMNGIVESSTEQQLQIQLHIRRSASTDASEEEEPQLELVELSGYFRKWVNPETGNGGDSGNMSDDEISMKSGSQTPHYRSFQTEKVVFVATGRLITPQLIRELSVVHQKEKEFTSRHSLEWKFLFLDHRAPPIIGYLQFELLGTSGYDYYHVDDLDAVAACHDALRQTGECTSCFYRFLTKGQQWIWLQSRYYITYHQWNSKPEFIVATHKVVNYNEVLAHSDKEQEISASEKKSA…	Centropages_hamatus__CLK__TRINITY_DN3100_c1_g1_i4.p1_ORFtype_5prime_partial_len_613
OG0003270	CLK	SOIREF__TRINITY	Drosophila_melanogaster	Corystes_sp	SOIREF_CLK_Drosophila_melanogaster_O61735_main	TRINITY_DN78114_c0_g1_i1.p1_ORFtype_3prime_partial_len_239	15.4171066525871	PTHR46055:SF3	CIRCADIAN_LOCOMOTER_OUTPUT_CYCLES_PROTEIN_KAPUT	PTHR46055:SF3	CIRCADIAN_LOCOMOTER_OUTPUT_CYCLES_PROTEIN_KAPUT	PF00010;PF14598	Helix-loop-helix_DNA-binding_domain;PAS_domain	PF00010;PF00989	Helix-loop-helix_DNA-binding_domain;PAS_fold	sp|O61735|CLOCK_DROME Circadian locomoter output cycles protein kaput OS=Drosophila melanogaster OX=7227 GN=Clk PE=1 SV=3	3.363e-53	47.1	MDDESDDKDDTKSFLCRKSRNLSEKKRRDQFNSLVNDLSALISTSSRKMDKSTVLKSTIAFLKNHNEATDRSKVFEIQQDWKPAFLSNDEYTHLMLESLDGFMMVFSSMGSIFYASESITSQLGYLPQDLYNMTIYDLAYEMDHEALLNIFMNPTPVIEPRQTDISSSNQITFYTHLRRGGMEKVDANAYELVKFVGYFRNDTNTSTGSSSEVSNGSNGQPAVLPRIFQQNPNAEVDKKLVFVGTGRVQNPQLIREMSIIDPTSNEFTSKHSMEWKFLFLDHRAPPIIGYMPFEVLGTSGYDYYHFDDLDSIVACHEELRQTGEGKSCYYRFLTKGQQWIWLQTDYYVSYHQFNSKPDYVVCTHKVVSYAEVLKDSRKEGQKSGNSNSITNNGSSKVIA…	MSHDVLDSSPGKSVMNDDGDEKDDVKRKSRNLSEKKRRDQFNLLISELSTMVSSNNRKMDKSTVLKATIAFLKNQKEISVRSQTQDIREDWKPSFLSNEEFTHLMLEALDGFIMTVSCSGKVLYTSESITPLIGHLPNDISGRPLYDLMLEDERGEMNQFLSNPALAPNPSNWPDETKEKYTLAVHLKRSSRGAAEDTMYERVHLTGYFERYTCPSEDGVLEFSCSEAEDTVSLSSCGR	Corystes_sp__CLK__TRINITY_DN78114_c0_g1_i1.p1_ORFtype_3prime_partial_len_239
OG0003270	CLK	SOIREF__TRINITY	Drosophila_melanogaster	Crangon_crangon	SOIREF_CLK_Drosophila_melanogaster_O61735_main	TRINITY_DN72276_c0_g1_i1.p1_ORFtype_internal_len_190	12.8523111612176	PTHR46055:SF3	CIRCADIAN_LOCOMOTER_OUTPUT_CYCLES_PROTEIN_KAPUT	PTHR46055:SF3	CIRCADIAN_LOCOMOTER_OUTPUT_CYCLES_PROTEIN_KAPUT	PF00010;PF14598	Helix-loop-helix_DNA-binding_domain;PAS_domain	PF00989	PAS_fold	sp|O61735|CLOCK_DROME Circadian locomoter output cycles protein kaput OS=Drosophila melanogaster OX=7227 GN=Clk PE=1 SV=3	7.337e-40	46.8	MDDESDDKDDTKSFLCRKSRNLSEKKRRDQFNSLVNDLSALISTSSRKMDKSTVLKSTIAFLKNHNEATDRSKVFEIQQDWKPAFLSNDEYTHLMLESLDGFMMVFSSMGSIFYASESITSQLGYLPQDLYNMTIYDLAYEMDHEALLNIFMNPTPVIEPRQTDISSSNQITFYTHLRRGGMEKVDANAYELVKFVGYFRNDTNTSTGSSSEVSNGSNGQPAVLPRIFQQNPNAEVDKKLVFVGTGRVQNPQLIREMSIIDPTSNEFTSKHSMEWKFLFLDHRAPPIIGYMPFEVLGTSGYDYYHFDDLDSIVACHEELRQTGEGKSCYYRFLTKGQQWIWLQTDYYVSYHQFNSKPDYVVCTHKVVSYAEVLKDSRKEGQKSGNSNSITNNGSSKVIA…	VASNNRKMDKSTVLKATIAFLKNQKEISVRTQSNEIREDWKPSFLSNEEFTHLMLEALDGFIMTVSCSGRVLYTSESITPLIGHLPSDLSGIPLYDLMLEEERGDMRRFLSNPALAPNPSTFFDNTREKYTIAVHLKRGTTNSSDATKYERVILMGYFERYNCPSEDGVLDFSCSEAEDLVSLSSCSRGG	Crangon_crangon__CLK__TRINITY_DN72276_c0_g1_i1.p1_ORFtype_internal_len_190
OG0003270	CLK	SOIREF__SOIREF	Drosophila_melanogaster	Danaus_plexippus	SOIREF_CLK_Drosophila_melanogaster_O61735_main	SOIREF_CLK_Danaus_plexippus_A0A212EGJ4_main	34.0733590733591	PTHR46055:SF3	CIRCADIAN_LOCOMOTER_OUTPUT_CYCLES_PROTEIN_KAPUT	PTHR46055:SF3	CIRCADIAN_LOCOMOTER_OUTPUT_CYCLES_PROTEIN_KAPUT	PF00010;PF14598	Helix-loop-helix_DNA-binding_domain;PAS_domain	PF00010;PF00989;PF14598	Helix-loop-helix_DNA-binding_domain;PAS_fold;PAS_domain	NA	NA	NA	MDDESDDKDDTKSFLCRKSRNLSEKKRRDQFNSLVNDLSALISTSSRKMDKSTVLKSTIAFLKNHNEATDRSKVFEIQQDWKPAFLSNDEYTHLMLESLDGFMMVFSSMGSIFYASESITSQLGYLPQDLYNMTIYDLAYEMDHEALLNIFMNPTPVIEPRQTDISSSNQITFYTHLRRGGMEKVDANAYELVKFVGYFRNDTNTSTGSSSEVSNGSNGQPAVLPRIFQQNPNAEVDKKLVFVGTGRVQNPQLIREMSIIDPTSNEFTSKHSMEWKFLFLDHRAPPIIGYMPFEVLGTSGYDYYHFDDLDSIVACHEELRQTGEGKSCYYRFLTKGQQWIWLQTDYYVSYHQFNSKPDYVVCTHKVVSYAEVLKDSRKEGQKSGNSNSITNNGSSKVIA…	MDDDGDDKDDTKRRTRNLSEKKRRDQFNMLVNELGSMVSTNNRKMDKSTVLKSTISFLKNHNEITVRSRAHDVQEDWKPAFLSNEEFTYLVLEALEGFVMVFSASGCIYYVSESVTSLLGHTPGDIINKSIFDLAFVDDRPNLYNILQNGGTLDPTQVVTTDNPISFRCRLQRGTLDFRDEVTYELVQFDGHFRKNLESNENGHHSYQDEHESRLLFVCTGRLYMPQLVRDVSLVDTIRSEFTSRHSLEWKFLFLDHRAPPIIGYLPFEVLGTSGYDYYHFDDLEKVVSCHEALMQKGELTSCYYRFLTKGQQWIWLQTRFYITYHQWNSKPEFVVCTHRVVSYADIIKSTKQERTETEESVRDCDHNGSSLKDPSTEDAMVPVSPSYMSEASDAFATS…	Danaus_plexippus__CLK__SOIREF_CLK_Danaus_plexippus_A0A212EGJ4_main
OG0003270	CLK	SOIREF__TRINITY	Drosophila_melanogaster	Evadne_nordmanni	SOIREF_CLK_Drosophila_melanogaster_O61735_main	TRINITY_DN1920_c0_g1_i112.p1_ORFtype_complete_len_919	33.2737030411449	PTHR46055:SF3	CIRCADIAN_LOCOMOTER_OUTPUT_CYCLES_PROTEIN_KAPUT	PTHR46055:SF3	CIRCADIAN_LOCOMOTER_OUTPUT_CYCLES_PROTEIN_KAPUT	PF00010;PF14598	Helix-loop-helix_DNA-binding_domain;PAS_domain	PF00010;PF00989;PF14598	Helix-loop-helix_DNA-binding_domain;PAS_fold;PAS_domain	sp|O61735|CLOCK_DROME Circadian locomoter output cycles protein kaput OS=Drosophila melanogaster OX=7227 GN=Clk PE=1 SV=3	3.558e-109	50.2	MDDESDDKDDTKSFLCRKSRNLSEKKRRDQFNSLVNDLSALISTSSRKMDKSTVLKSTIAFLKNHNEATDRSKVFEIQQDWKPAFLSNDEYTHLMLESLDGFMMVFSSMGSIFYASESITSQLGYLPQDLYNMTIYDLAYEMDHEALLNIFMNPTPVIEPRQTDISSSNQITFYTHLRRGGMEKVDANAYELVKFVGYFRNDTNTSTGSSSEVSNGSNGQPAVLPRIFQQNPNAEVDKKLVFVGTGRVQNPQLIREMSIIDPTSNEFTSKHSMEWKFLFLDHRAPPIIGYMPFEVLGTSGYDYYHFDDLDSIVACHEELRQTGEGKSCYYRFLTKGQQWIWLQTDYYVSYHQFNSKPDYVVCTHKVVSYAEVLKDSRKEGQKSGNSNSITNNGSSKVIA…	MSVKSQSSIGSSKIKRNAPSTVSDDCHEAEYEMDEKGVIKRKSRNLSEKKRRDQFNILINELCSMVCTGKRKMDKSAVLKTAISFIRNHNQTTIQSQSKEVPEDWKPSFLSNEEFTHLMLEALDEFIIVFSASGKILYVSENITCLLGHAPSNLIGSSIFDLVWEKERDVIQSLLKSWAGEEMNHSGKDNHTSLSCHLRRGNISDTSPDENNYELVFFSGYYRMQGNPDASRVTMSSWGDDSKESTNCADALSQHNGLVFVASARLQTPQLLVEMSIVDVSKSEFTSRHSLEWKFLFLDHRGPPIIGYLPFEVLGTSGYDYYHIDDLEKVSECHETLMQKGEVTSCCYRFLTKGQQWVWLKTKYYITYHQWYSKPEFIVCSHRVLSYNEVMGHQLVKLE…	Evadne_nordmanni__CLK__TRINITY_DN1920_c0_g1_i112.p1_ORFtype_complete_len_919
OG0003270	CLK	SOIREF__TRINITY	Drosophila_melanogaster	Magelona_mirabilis	SOIREF_CLK_Drosophila_melanogaster_O61735_main	TRINITY_DN95324_c0_g1_i1.p1_ORFtype_3prime_partial_len_153	9.25024342745862	PTHR46055:SF3	CIRCADIAN_LOCOMOTER_OUTPUT_CYCLES_PROTEIN_KAPUT	PTHR46055:SF3	CIRCADIAN_LOCOMOTER_OUTPUT_CYCLES_PROTEIN_KAPUT	PF00010;PF14598	Helix-loop-helix_DNA-binding_domain;PAS_domain	PF00010;PF00989	Helix-loop-helix_DNA-binding_domain;PAS_fold	sp|Q8QGQ6|CLOCK_CHICK Circadian locomoter output cycles protein kaput OS=Gallus gallus OX=9031 GN=CLOCK PE=1 SV=2	1.299e-48	61.8	MDDESDDKDDTKSFLCRKSRNLSEKKRRDQFNSLVNDLSALISTSSRKMDKSTVLKSTIAFLKNHNEATDRSKVFEIQQDWKPAFLSNDEYTHLMLESLDGFMMVFSSMGSIFYASESITSQLGYLPQDLYNMTIYDLAYEMDHEALLNIFMNPTPVIEPRQTDISSSNQITFYTHLRRGGMEKVDANAYELVKFVGYFRNDTNTSTGSSSEVSNGSNGQPAVLPRIFQQNPNAEVDKKLVFVGTGRVQNPQLIREMSIIDPTSNEFTSKHSMEWKFLFLDHRAPPIIGYMPFEVLGTSGYDYYHFDDLDSIVACHEELRQTGEGKSCYYRFLTKGQQWIWLQTDYYVSYHQFNSKPDYVVCTHKVVSYAEVLKDSRKEGQKSGNSNSITNNGSSKVIA…	MDDDSECSGRGNGKRKTRNLSEKKRRDQFNLLINELCAMVAQGNRKMDKTTVLKATIAFLRRQKEITAQSQANQIKEHWKPPFLSNNEFTQMMLEALDGFLLVFTQAGNILYISESVTSLLGHLPGDLLNTSVYDYFPREEQLEIYRMLTSHQ	Magelona_mirabilis__CLK__TRINITY_DN95324_c0_g1_i1.p1_ORFtype_3prime_partial_len_153
OG0003270	CLK	SOIREF__TRINITY	Drosophila_melanogaster	Oikopleura_dioica	SOIREF_CLK_Drosophila_melanogaster_O61735_main	TRINITY_DN8522_c0_g1_i4.p1_ORFtype_complete_len_637	24.1541353383459	PTHR46055:SF3	CIRCADIAN_LOCOMOTER_OUTPUT_CYCLES_PROTEIN_KAPUT	PTHR46055:SF3	CIRCADIAN_LOCOMOTER_OUTPUT_CYCLES_PROTEIN_KAPUT	PF00010;PF14598	Helix-loop-helix_DNA-binding_domain;PAS_domain	PF00010;PF00989;PF14598	Helix-loop-helix_DNA-binding_domain;PAS_fold;PAS_domain	sp|Q99743|NPAS2_HUMAN Neuronal PAS domain-containing protein 2 OS=Homo sapiens OX=9606 GN=NPAS2 PE=1 SV=3	5.856e-80	40.9	MDDESDDKDDTKSFLCRKSRNLSEKKRRDQFNSLVNDLSALISTSSRKMDKSTVLKSTIAFLKNHNEATDRSKVFEIQQDWKPAFLSNDEYTHLMLESLDGFMMVFSSMGSIFYASESITSQLGYLPQDLYNMTIYDLAYEMDHEALLNIFMNPTPVIEPRQTDISSSNQITFYTHLRRGGMEKVDANAYELVKFVGYFRNDTNTSTGSSSEVSNGSNGQPAVLPRIFQQNPNAEVDKKLVFVGTGRVQNPQLIREMSIIDPTSNEFTSKHSMEWKFLFLDHRAPPIIGYMPFEVLGTSGYDYYHFDDLDSIVACHEELRQTGEGKSCYYRFLTKGQQWIWLQTDYYVSYHQFNSKPDYVVCTHKVVSYAEVLKDSRKEGQKSGNSNSITNNGSSKVIA…	MMNIKTEACMDFDDNLAWGDDLDDGNEDEKDKTKRKSRNQSEKKRRDQFNILINELMTLVAGSNRKMDKSTVLQATISFLKRNKEMSAQTSQQKEVTEQWKPPYISNAEFSQLMLESLDGFLIAICKSGQVIYVSENITPVLGHTPETIMNESFFQFVHDAERNDIFAKLSQGQAQECSQGHIINNIEPFPVPQGLESSEVEFSCHLRRGNPEMDLSNDFEHCLLKGTFRRFTQNTFCGLNSLVDVNTEDNTCFVGICRLSSPLYVKDLAITDKNATEFSVRLSLEGKFVHVEGKSCSALGYSSLELLGKSYFDLVHVDDLQKIEESFGKLLQCGELQAPLYRLMTKGRQWLWIQPRLYVQYHQWSRKAESINVTHFVVTYQDVLSHLSKERKRRQREH…	Oikopleura_dioica__CLK__TRINITY_DN8522_c0_g1_i4.p1_ORFtype_complete_len_637
OG0003270	CLK	SOIREF__TRINITY	Drosophila_melanogaster	Phialella_quadrata	SOIREF_CLK_Drosophila_melanogaster_O61735_main	TRINITY_DN1005_c1_g1_i4.p1_ORFtype_complete_len_1059	25.5492270138324	PTHR46055:SF3	CIRCADIAN_LOCOMOTER_OUTPUT_CYCLES_PROTEIN_KAPUT	PTHR46055:SF3	CIRCADIAN_LOCOMOTER_OUTPUT_CYCLES_PROTEIN_KAPUT	PF00010;PF14598	Helix-loop-helix_DNA-binding_domain;PAS_domain	PF00010;PF00989;PF14598	Helix-loop-helix_DNA-binding_domain;PAS_fold;PAS_domain	sp|Q99743|NPAS2_HUMAN Neuronal PAS domain-containing protein 2 OS=Homo sapiens OX=9606 GN=NPAS2 PE=1 SV=3	5.365e-30	28.4	MDDESDDKDDTKSFLCRKSRNLSEKKRRDQFNSLVNDLSALISTSSRKMDKSTVLKSTIAFLKNHNEATDRSKVFEIQQDWKPAFLSNDEYTHLMLESLDGFMMVFSSMGSIFYASESITSQLGYLPQDLYNMTIYDLAYEMDHEALLNIFMNPTPVIEPRQTDISSSNQITFYTHLRRGGMEKVDANAYELVKFVGYFRNDTNTSTGSSSEVSNGSNGQPAVLPRIFQQNPNAEVDKKLVFVGTGRVQNPQLIREMSIIDPTSNEFTSKHSMEWKFLFLDHRAPPIIGYMPFEVLGTSGYDYYHFDDLDSIVACHEELRQTGEGKSCYYRFLTKGQQWIWLQTDYYVSYHQFNSKPDYVVCTHKVVSYAEVLKDSRKEGQKSGNSNSITNNGSSKVIA…	MGSHSNTSSLTSSEENSSNESSKERLLKSRCRSEKKRRDKLNSFIQELQLMLAPNTNKRLDKLTILKMTVNFLNKNNDCSDASTGNRKSNSSFFIPCDELGQLMFEATNGFIIVINDDGKFLYVAEIIEKILGVKASSYIGKPLHSLVHEDDRTKVTDEIMTSTTFGSESGNSSYMDLLGDSFEKNLVKMNFRVKLKSKGENENPHVLYCVGRWQYFKKLEDSGCKNKVLILFASVKTDMREIAPPENAATMFTSKQGVDLKFAFVDQHCPSVTGFTSFDLLGKSLYMFVHVDDLPEVTLAHEQLTKNRLDGLQVFFRFCSKGEEWLLLRVNMQVKYNENAMQPDFIHMTFHLANQEEIQQFREIASHKTKSNRDLVFLTENEKNDDEAVESMPEVVNE…	Phialella_quadrata__CLK__TRINITY_DN1005_c1_g1_i4.p1_ORFtype_complete_len_1059
OG0003270	CLK	SOIREF__TRINITY	Drosophila_melanogaster	Podon_leuckartii	SOIREF_CLK_Drosophila_melanogaster_O61735_main	TRINITY_DN5164_c0_g1_i42.p1_ORFtype_complete_len_907	32.9981718464351	PTHR46055:SF3	CIRCADIAN_LOCOMOTER_OUTPUT_CYCLES_PROTEIN_KAPUT	PTHR46055:SF3	CIRCADIAN_LOCOMOTER_OUTPUT_CYCLES_PROTEIN_KAPUT	PF00010;PF14598	Helix-loop-helix_DNA-binding_domain;PAS_domain	PF00010;PF00989;PF14598	Helix-loop-helix_DNA-binding_domain;PAS_fold;PAS_domain	sp|O61735|CLOCK_DROME Circadian locomoter output cycles protein kaput OS=Drosophila melanogaster OX=7227 GN=Clk PE=1 SV=3	2.683e-109	50.2	MDDESDDKDDTKSFLCRKSRNLSEKKRRDQFNSLVNDLSALISTSSRKMDKSTVLKSTIAFLKNHNEATDRSKVFEIQQDWKPAFLSNDEYTHLMLESLDGFMMVFSSMGSIFYASESITSQLGYLPQDLYNMTIYDLAYEMDHEALLNIFMNPTPVIEPRQTDISSSNQITFYTHLRRGGMEKVDANAYELVKFVGYFRNDTNTSTGSSSEVSNGSNGQPAVLPRIFQQNPNAEVDKKLVFVGTGRVQNPQLIREMSIIDPTSNEFTSKHSMEWKFLFLDHRAPPIIGYMPFEVLGTSGYDYYHFDDLDSIVACHEELRQTGEGKSCYYRFLTKGQQWIWLQTDYYVSYHQFNSKPDYVVCTHKVVSYAEVLKDSRKEGQKSGNSNSITNNGSSKVIA…	MSVKSQSSIGSSKIKRNAPSTVSDDCHEAEYEMDEKGVIKRKSRNLSEKKRRDQFNILINELCSMVCTGKRKMDKSAVLKTAISFIRNHNQTTIQSQSKEVPEDWKPSFLSNEEFTHLMLEALDEFIIVFSASGKILYVSENITCLLGHAPSNLIGSSIFDLVWEKERDVIQSLLKSWAGEEMNHSGKDNHTSLSCHLRRGNISDTSPDENNYELVFFSGYYRMQGNPDASRVTMSSWGDDSKESTNCADALSQHNGLVFVASARLQTPQLLVEMSIVDVSKSEFTSRHSLEWKFLFLDHRGPPIIGYLPFEVLGTSGYDYYHIDDLEKVSECHETLMQKGEVTSCCYRFLTKGQQWVWLKTKYYITYHQWYSKPEFIVCSHRVLSYNEVMGHQLVKLE…	Podon_leuckartii__CLK__TRINITY_DN5164_c0_g1_i42.p1_ORFtype_complete_len_907
OG0003270	CLK	SOIREF__TRINITY	Drosophila_melanogaster	Podon_leuckartii	SOIREF_CLK_Drosophila_melanogaster_O61735_main	TRINITY_DN5164_c0_g2_i1.p1_ORFtype_complete_len_888	32.7708703374778	PTHR46055:SF3	CIRCADIAN_LOCOMOTER_OUTPUT_CYCLES_PROTEIN_KAPUT	PTHR46055:SF3	CIRCADIAN_LOCOMOTER_OUTPUT_CYCLES_PROTEIN_KAPUT	PF00010;PF14598	Helix-loop-helix_DNA-binding_domain;PAS_domain	PF00010;PF00989;PF14598	Helix-loop-helix_DNA-binding_domain;PAS_fold;PAS_domain	sp|O61735|CLOCK_DROME Circadian locomoter output cycles protein kaput OS=Drosophila melanogaster OX=7227 GN=Clk PE=1 SV=3	1.352e-106	50.3	MDDESDDKDDTKSFLCRKSRNLSEKKRRDQFNSLVNDLSALISTSSRKMDKSTVLKSTIAFLKNHNEATDRSKVFEIQQDWKPAFLSNDEYTHLMLESLDGFMMVFSSMGSIFYASESITSQLGYLPQDLYNMTIYDLAYEMDHEALLNIFMNPTPVIEPRQTDISSSNQITFYTHLRRGGMEKVDANAYELVKFVGYFRNDTNTSTGSSSEVSNGSNGQPAVLPRIFQQNPNAEVDKKLVFVGTGRVQNPQLIREMSIIDPTSNEFTSKHSMEWKFLFLDHRAPPIIGYMPFEVLGTSGYDYYHFDDLDSIVACHEELRQTGEGKSCYYRFLTKGQQWIWLQTDYYVSYHQFNSKPDYVVCTHKVVSYAEVLKDSRKEGQKSGNSNSITNNGSSKVIA…	MTCLQISDGLDDEMDEKGVIKRKSRNLSEKKRRDQFNVLINELCSMVGTGKRKMDKSAVLKTAISCIRNHNQTTVQSHNQEVPEDWKPSFLSNEEFTHLMLEALDEFIIVFSTSGKIFYVSENITCLLGHAPSDLIGSTIFDLIWDGERSIIQSLLKSWADDEINGSAKEIHTGLRCHLRRGNINDASQDEYSNKYELVNFSGYYRMQGNPEEVRKSLSAWGEDSKESTSGADALSQRNGLVFVASARLQTPQLLVEMSIVDVSKSEFTSRHSLEWKFLFLDHRGSPIIGYLPFEVLGTSGYDYYHIDDLQKVSECHEVLMQKGEVTSCCYRFLTKGQQWIWLKTKYYITYHQWYSKPEFIVCSHRVLSYNEVTGHQQVKLEDEEPVQDRNTDEDIPVP…	Podon_leuckartii__CLK__TRINITY_DN5164_c0_g2_i1.p1_ORFtype_complete_len_888
OG0003270	CLK	SOIREF__TRINITY	Drosophila_melanogaster	Poecilochaetus_sp	SOIREF_CLK_Drosophila_melanogaster_O61735_main	TRINITY_DN12257_c0_g1_i2.p1_ORFtype_3prime_partial_len_651	29.2380952380952	PTHR46055:SF3	CIRCADIAN_LOCOMOTER_OUTPUT_CYCLES_PROTEIN_KAPUT	PTHR46055	CIRCADIAN_LOCOMOTER_OUTPUT_CYCLES_PROTEIN_KAPUT	PF00010;PF14598	Helix-loop-helix_DNA-binding_domain;PAS_domain	PF00010;PF00989;PF14598	Helix-loop-helix_DNA-binding_domain;PAS_fold;PAS_domain	sp|Q8QGQ6|CLOCK_CHICK Circadian locomoter output cycles protein kaput OS=Gallus gallus OX=9031 GN=CLOCK PE=1 SV=2	3.353e-113	52.9	MDDESDDKDDTKSFLCRKSRNLSEKKRRDQFNSLVNDLSALISTSSRKMDKSTVLKSTIAFLKNHNEATDRSKVFEIQQDWKPAFLSNDEYTHLMLESLDGFMMVFSSMGSIFYASESITSQLGYLPQDLYNMTIYDLAYEMDHEALLNIFMNPTPVIEPRQTDISSSNQITFYTHLRRGGMEKVDANAYELVKFVGYFRNDTNTSTGSSSEVSNGSNGQPAVLPRIFQQNPNAEVDKKLVFVGTGRVQNPQLIREMSIIDPTSNEFTSKHSMEWKFLFLDHRAPPIIGYMPFEVLGTSGYDYYHFDDLDSIVACHEELRQTGEGKSCYYRFLTKGQQWIWLQTDYYVSYHQFNSKPDYVVCTHKVVSYAEVLKDSRKEGQKSGNSNSITNNGSSKVIA…	MNRWNGKGMNMEAMSPTSVSRQSSMTIKTRNLSEKKRRDQFNVLVGELANMVAPNNSKMDKTTVLKTTINVIRNHKEICDHLQAHEIQEDWKPSFLSNDEFTQLMLEALDGFIMVITKGGTILYVSEGVTSLLHHLPNDLIKRSFFDFLHFNDRTRIHSMMANFPITPGAKPGQDHLREENRLQFACYMQCGRLRPSEKIVYEAVQLHGNFRLCAGADNNANGSGSGSNSGSGESGDMVCYCCTVCLQTPQVLREVVQAGDTKKEFTARHSLEWKFLFLDHRGPSVIGYLPFEVLGTSGYDYVHQDDLHRLAQCHEQLMQKGGSTSCYYRFLTKGQQWIWLQSRYYITYHQWTSKPEFVVCTNRVVNYTEVLQCFWDEKEQSASVEETTNRTQIPTSSA…	Poecilochaetus_sp__CLK__TRINITY_DN12257_c0_g1_i2.p1_ORFtype_3prime_partial_len_651
OG0003270	CLK	SOIREF__TRINITY	Drosophila_melanogaster	Rathkea_octopunctata	SOIREF_CLK_Drosophila_melanogaster_O61735_main	TRINITY_DN6056_c0_g1_i1.p1_ORFtype_complete_len_1182	26.0350318471338	PTHR46055:SF3	CIRCADIAN_LOCOMOTER_OUTPUT_CYCLES_PROTEIN_KAPUT	PTHR46055:SF3	CIRCADIAN_LOCOMOTER_OUTPUT_CYCLES_PROTEIN_KAPUT	PF00010;PF14598	Helix-loop-helix_DNA-binding_domain;PAS_domain	PF00010;PF14598	Helix-loop-helix_DNA-binding_domain;PAS_domain	sp|Q8QGQ6|CLOCK_CHICK Circadian locomoter output cycles protein kaput OS=Gallus gallus OX=9031 GN=CLOCK PE=1 SV=2	1.375e-31	30.5	MDDESDDKDDTKSFLCRKSRNLSEKKRRDQFNSLVNDLSALISTSSRKMDKSTVLKSTIAFLKNHNEATDRSKVFEIQQDWKPAFLSNDEYTHLMLESLDGFMMVFSSMGSIFYASESITSQLGYLPQDLYNMTIYDLAYEMDHEALLNIFMNPTPVIEPRQTDISSSNQITFYTHLRRGGMEKVDANAYELVKFVGYFRNDTNTSTGSSSEVSNGSNGQPAVLPRIFQQNPNAEVDKKLVFVGTGRVQNPQLIREMSIIDPTSNEFTSKHSMEWKFLFLDHRAPPIIGYMPFEVLGTSGYDYYHFDDLDSIVACHEELRQTGEGKSCYYRFLTKGQQWIWLQTDYYVSYHQFNSKPDYVVCTHKVVSYAEVLKDSRKEGQKSGNSNSITNNGSSKVIA…	MDSSNEFQYSSEENYGSSGWSATESESSKSRILQSRCRSEKKRRDKLNLFIADLRSMLSLREQPTKKFDKCTVLRMTVDFLKVHNDFTVNINEDGKLNKSIFLPCDELGQLMLEVMNGFLLVINEDSKFVYVAEVVEKVLGVKATSLIGETVQSIVHEDDQQKITDELMNEILNSENLTHHNSSFIDQSENEERNTVLLTFRILVKKESKQEYRNLSCTGKWQQIEHLAQTVSSTGGKVLVLLGCLESEDLNEVVPSSSEPIFFLSKLSLDGSFIFVDTNSPQIIGYVPYELLGQSIYSFVHIDDLSDLCTAHRQVNEANSGEPVAVYFRFQSKGEDWLLFKAECNLVFKQNMKPDYISVKFILAGENELFHFRHFAKSKVNLIESSVNAYQEPRDQDI…	Rathkea_octopunctata__CLK__TRINITY_DN6056_c0_g1_i1.p1_ORFtype_complete_len_1182
OG0003270	CLK	SOIREF__TRINITY	Drosophila_melanogaster	Temora_longicornis	SOIREF_CLK_Drosophila_melanogaster_O61735_main	TRINITY_DN6706_c0_g1_i3.p1_ORFtype_complete_len_869	36.3967242948135	PTHR46055:SF3	CIRCADIAN_LOCOMOTER_OUTPUT_CYCLES_PROTEIN_KAPUT	PTHR46055	CIRCADIAN_LOCOMOTER_OUTPUT_CYCLES_PROTEIN_KAPUT	PF00010;PF14598	Helix-loop-helix_DNA-binding_domain;PAS_domain	PF00010;PF08447	Helix-loop-helix_DNA-binding_domain;PAS_fold	sp|O61735|CLOCK_DROME Circadian locomoter output cycles protein kaput OS=Drosophila melanogaster OX=7227 GN=Clk PE=1 SV=3	6.871e-111	50.7	MDDESDDKDDTKSFLCRKSRNLSEKKRRDQFNSLVNDLSALISTSSRKMDKSTVLKSTIAFLKNHNEATDRSKVFEIQQDWKPAFLSNDEYTHLMLESLDGFMMVFSSMGSIFYASESITSQLGYLPQDLYNMTIYDLAYEMDHEALLNIFMNPTPVIEPRQTDISSSNQITFYTHLRRGGMEKVDANAYELVKFVGYFRNDTNTSTGSSSEVSNGSNGQPAVLPRIFQQNPNAEVDKKLVFVGTGRVQNPQLIREMSIIDPTSNEFTSKHSMEWKFLFLDHRAPPIIGYMPFEVLGTSGYDYYHFDDLDSIVACHEELRQTGEGKSCYYRFLTKGQQWIWLQTDYYVSYHQFNSKPDYVVCTHKVVSYAEVLKDSRKEGQKSGNSNSITNNGSSKVIA…	MFLTGMSVRESLTGDCLDGLDFDDEKDDSKRKSRNLSEKKRRDQFNTLVTELGAMVSSNTRKMDKTTVLKTTISFLKQHNEQTSRSATEEIREDWKPTFLSNEEFTHLMLEALDGFILVLGTDGHILYISEGLSSLLGYMPSSLHHTTLYEIVDDLDKIPLYNHLNNINSTDDNEQQLRIQLHIRRNVLVKVEDGGEEEVGKGTEDGETTKEELTGEKEADPVPSEPHLELVELSGYFRKWVNPDTSSSPQDGNLSDDEVSIKSGYSQAESRHRTFQPDKTVFVATGRLVTPQLIRELPVVHHRETEFISRHSLEWKFLFLDHRAPPIIGYLPFELLGTSGYDYYHVDDLDRVAASHQALRQTGENISCYYRFLTKGQQWIWLQTRYYITYHQWNSKPE…	Temora_longicornis__CLK__TRINITY_DN6706_c0_g1_i3.p1_ORFtype_complete_len_869
OG0006218	CRY1	SOIREF__TRINITY	Drosophila_melanogaster	Acartia_clausii	SOIREF_CRY1_Drosophila_melanogaster_O77059_main	TRINITY_DN16200_c0_g1_i1.p1_ORFtype_complete_len_531	43.7956204379562	PTHR11455:SF17	CRYPTOCHROME-1	PTHR11455:SF17	CRYPTOCHROME-1	PF00875;PF03441	DNA_photolyase;FAD_binding_domain_of_DNA_photolyase	PF00875;PF03441	DNA_photolyase;FAD_binding_domain_of_DNA_photolyase	sp|Q17DK5|CRY1_AEDAE Cryptochrome-1 OS=Aedes aegypti OX=7159 GN=cry PE=3 SV=1	3.692e-164	45.6	MATRGANVIWFRHGLRLHDNPALLAALADKDQGIALIPVFIFDGESAGTKNVGYNRMRFLLDSLQDIDDQLQAATDGRGRLLVFEGEPAYIFRRLHEQVRLHRICIEQDCEPIWNERDESIRSLCRELNIDFVEKVSHTLWDPQLVIETNGGIPPLTYQMFLHTVQIIGLPPRPTADARLEDATFVELDPEFCRSLKLFEQLPTPEHFNVYGDNMGFLAKINWRGGETQALLLLDERLKVEQHAFERGFYLPNQALPNIHDSPKSMSAHLRFGCLSVRRFYWSVHDLFKNVQLRACVRGVQMTGGAHITGQLIWREYFYTMSVNNPNYDRMEGNDICLSIPWAKPNENLLQSWRLGQTGFPLIDGAMRQLLAEGWLHHTLRNTVATFLTRGGLWQSWEH…	MLERVNVVWFRNGLRLHDNGPLHKASVDPNVKVLPLFIFDGETPTTKKCGYNKVQFLLECLDDINKQLEEVGAKLYCAPGDPTEVLRNLAKKYSVKTICFDQDAEPIWLDRDNGVKNFCASHKIDVEEIIGATLWDPLEVIDANGGTPPLTYTHFCHVTSGLGTPERPYDDLDLKTINFMNIEEDVLEELKFYPNIPTPETLGYEKKGENKVYKGGELKAIKFFNQRIQFETEAFLDGSFLPNRRDPDILNPPKSLSPDLKFGCLSVKRFYWAIMDAFQQVHDGNPAPSYAIVSQLIWREFFYTMSANNPYYGEIERNPICINVPWYDDEKRLNKYLEGQTGFPFIDAGIRQIKIEGWAHHVVRNAVSMFLTRGDLWLSWVHGLDFFLANLIDADWAVC…	Acartia_clausii__CRY1__TRINITY_DN16200_c0_g1_i1.p1_ORFtype_complete_len_531
OG0006218	CRY1	SOIREF__TRINITY	Drosophila_melanogaster	Acartia_tonsa	SOIREF_CRY1_Drosophila_melanogaster_O77059_main	TRINITY_DN1945_c0_g1_i9.p1_ORFtype_complete_len_532	44.7272727272727	PTHR11455:SF17	CRYPTOCHROME-1	PTHR11455:SF17	CRYPTOCHROME-1	PF00875;PF03441	DNA_photolyase;FAD_binding_domain_of_DNA_photolyase	PF00875;PF03441	DNA_photolyase;FAD_binding_domain_of_DNA_photolyase	sp|Q17DK5|CRY1_AEDAE Cryptochrome-1 OS=Aedes aegypti OX=7159 GN=cry PE=3 SV=1	1.501e-164	46.8	MATRGANVIWFRHGLRLHDNPALLAALADKDQGIALIPVFIFDGESAGTKNVGYNRMRFLLDSLQDIDDQLQAATDGRGRLLVFEGEPAYIFRRLHEQVRLHRICIEQDCEPIWNERDESIRSLCRELNIDFVEKVSHTLWDPQLVIETNGGIPPLTYQMFLHTVQIIGLPPRPTADARLEDATFVELDPEFCRSLKLFEQLPTPEHFNVYGDNMGFLAKINWRGGETQALLLLDERLKVEQHAFERGFYLPNQALPNIHDSPKSMSAHLRFGCLSVRRFYWSVHDLFKNVQLRACVRGVQMTGGAHITGQLIWREYFYTMSVNNPNYDRMEGNDICLSIPWAKPNENLLQSWRLGQTGFPLIDGAMRQLLAEGWLHHTLRNTVATFLTRGGLWQSWEH…	MQERVNIVWFRNGLRLHDNGPLHKASEDPEVKVLPLFIFDGETPVTKNSGYNKIEFLLECLKDIDEQLSAVNAKLYCVPGQPYDVFNALSKKLKIEKLCFDQDAEPIWLDRDNKVKNFCSGKKIEVEETIGATLWDPLEIIEANGGTPPLTYTHFCHVTSAVGEPARPFDDLDLARINFIDLDEDIMRELKFYPSVPTPEILGFERKGEKKVYKGGETKALKFFTQRIQFEKEAFMDGSFLPNRRDPDILKPPKSLSPDLKFGCISVKMFYWAIMDAFQQVHEGNPAPSYAIVSQLIWREFFYAMSTNNPFYGEIERNPICINVPWYEDQKRLDTFLAGQTGFPFIDAGIRQIKLEGWAHHVVRNALSMFLTRGDLWLSWTHGLAFFLTNLIDADWAVC…	Acartia_tonsa__CRY1__TRINITY_DN1945_c0_g1_i9.p1_ORFtype_complete_len_532
OG0006218	CRY1	SOIREF__TRINITY	Drosophila_melanogaster	Asterias_rubens	SOIREF_CRY1_Drosophila_melanogaster_O77059_main	TRINITY_DN19634_c0_g1_i1.p1_ORFtype_internal_len_313	43.4447300771208	PTHR11455:SF17	CRYPTOCHROME-1	PTHR11455:SF17	CRYPTOCHROME-1	PF00875;PF03441	DNA_photolyase;FAD_binding_domain_of_DNA_photolyase	PF03441	FAD_binding_domain_of_DNA_photolyase	sp|Q17DK5|CRY1_AEDAE Cryptochrome-1 OS=Aedes aegypti OX=7159 GN=cry PE=3 SV=1	1.713e-102	50.3	MATRGANVIWFRHGLRLHDNPALLAALADKDQGIALIPVFIFDGESAGTKNVGYNRMRFLLDSLQDIDDQLQAATDGRGRLLVFEGEPAYIFRRLHEQVRLHRICIEQDCEPIWNERDESIRSLCRELNIDFVEKVSHTLWDPQLVIETNGGIPPLTYQMFLHTVQIIGLPPRPTADARLEDATFVELDPEFCRSLKLFEQLPTPEHFNVYGDNMGFLAKINWRGGETQALLLLDERLKVEQHAFERGFYLPNQALPNIHDSPKSMSAHLRFGCLSVRRFYWSVHDLFKNVQLRACVRGVQMTGGAHITGQLIWREYFYTMSVNNPNYDRMEGNDICLSIPWAKPNENLLQSWRLGQTGFPLIDGAMRQLLAEGWLHHTLRNTVATFLTRGGLWQSWEH…	GGSPPVTYAMFQEVVSMIGLPHRANDEPDFRGVKLPICEETFSTYMLPPFEDFGVKMEHVEQERQLWIGGETRALELFEVRIRKEAAAFKAGYCLPNQYMPELLGPPMSLSPYLRFGCLSVRRFYWRIHDTYTELNNVISPTQLTAQLIWREYFYTMSIGNKNFDQMNGNNICLKIDWSEDQEKLQKWTNGQTGYPWIDACMKQLKQEGWIHQVARHAVACFLTRGDLWISWEEGLKVFFQYLLDADWSICAGNWMWISSSAFEKVLQCPNCFCPVRYGRRMDPTGEFVRNFLPVLRNMPLRYLFEPWKAPLA	Asterias_rubens__CRY1__TRINITY_DN19634_c0_g1_i1.p1_ORFtype_internal_len_313
OG0006218	CRY1	SOIREF__TRINITY	Drosophila_melanogaster	Calanus_helgolandicus	SOIREF_CRY1_Drosophila_melanogaster_O77059_main	TRINITY_DN4491_c0_g1_i1.p1_ORFtype_complete_len_480	40.1088929219601	PTHR11455:SF17	CRYPTOCHROME-1	PTHR11455:SF17	CRYPTOCHROME-1	PF00875;PF03441	DNA_photolyase;FAD_binding_domain_of_DNA_photolyase	PF00875;PF03441	DNA_photolyase;FAD_binding_domain_of_DNA_photolyase	sp|Q17DK5|CRY1_AEDAE Cryptochrome-1 OS=Aedes aegypti OX=7159 GN=cry PE=3 SV=1	1.027e-148	48.1	MATRGANVIWFRHGLRLHDNPALLAALADKDQGIALIPVFIFDGESAGTKNVGYNRMRFLLDSLQDIDDQLQAATDGRGRLLVFEGEPAYIFRRLHEQVRLHRICIEQDCEPIWNERDESIRSLCRELNIDFVEKVSHTLWDPQLVIETNGGIPPLTYQMFLHTVQIIGLPPRPTADARLEDATFVELDPEFCRSLKLFEQLPTPEHFNVYGDNMGFLAKINWRGGETQALLLLDERLKVEQHAFERGFYLPNQALPNIHDSPKSMSAHLRFGCLSVRRFYWSVHDLFKNVQLRACVRGVQMTGGAHITGQLIWREYFYTMSVNNPNYDRMEGNDICLSIPWAKPNENLLQSWRLGQTGFPLIDGAMRQLLAEGWLHHTLRNTVATFLTRGGLWQSWEH…	MAFLLECLEDLDTQFWYHGGKLNLVEGDPVEVFRKISKHFAIDKVCFDQDCEPIWLERDNAVKNFCATHRIEVEESIGATLWDPLKIIDANGGSPPLTYAQFCHVTKGIGLPEKPVPDVDFTDVQFVELESCEDLLTDLTVFPNIPTPQMLGIEKEGEMEKIYKGGERGALKYFHRRIKYEREAFLEGAFLPNRREPDILNPPKSLSPDLKFGCISVRKFYWAVMDAWNEVNEGDPPGSYTIVSQLIWREFFYAMSANNPFYGEMERNPICIDVPWYDNEDDLNLFLDGKTGYPFIDAGIRQLKKEGWVHHIIRNALSMFLTRGDLWLNWEHGLKLFLNYLIDADWSVCAGNWMWVSSSAFEKSLNTSISLDPSVYGRRVDAHGQYIRKYIPELASYPV…	Calanus_helgolandicus__CRY1__TRINITY_DN4491_c0_g1_i1.p1_ORFtype_complete_len_480
OG0006218	CRY1	SOIREF__TRINITY	Drosophila_melanogaster	Centropages_hamatus	SOIREF_CRY1_Drosophila_melanogaster_O77059_main	TRINITY_DN5759_c0_g1_i12.p1_ORFtype_complete_len_533	42.9090909090909	PTHR11455:SF17	CRYPTOCHROME-1	PTHR11455:SF17	CRYPTOCHROME-1	PF00875;PF03441	DNA_photolyase;FAD_binding_domain_of_DNA_photolyase	PF00875;PF03441	DNA_photolyase;FAD_binding_domain_of_DNA_photolyase	sp|Q17DK5|CRY1_AEDAE Cryptochrome-1 OS=Aedes aegypti OX=7159 GN=cry PE=3 SV=1	1.13e-161	47.3	MATRGANVIWFRHGLRLHDNPALLAALADKDQGIALIPVFIFDGESAGTKNVGYNRMRFLLDSLQDIDDQLQAATDGRGRLLVFEGEPAYIFRRLHEQVRLHRICIEQDCEPIWNERDESIRSLCRELNIDFVEKVSHTLWDPQLVIETNGGIPPLTYQMFLHTVQIIGLPPRPTADARLEDATFVELDPEFCRSLKLFEQLPTPEHFNVYGDNMGFLAKINWRGGETQALLLLDERLKVEQHAFERGFYLPNQALPNIHDSPKSMSAHLRFGCLSVRRFYWSVHDLFKNVQLRACVRGVQMTGGAHITGQLIWREYFYTMSVNNPNYDRMEGNDICLSIPWAKPNENLLQSWRLGQTGFPLIDGAMRQLLAEGWLHHTLRNTVATFLTRGGLWQSWEH…	MEPVNILWFRNGLRLHDNISLHHAVKDTTAKFLPLFIFDGETPVTKKCQYNKMQFLLECLEDLDEQLREQGSKLYCIKGSPAEVFRKLSKKLKIEKVCFDQDCEPIWLERDNSVKNFCGSHRIEVIESIGGTLWDPLEIIEANGGTPPLTYAQFCHVSSGLGSPRRPVDDIDFKTVRFADVSENLMAELGFYTTVPEAHTLGFIKESHHQKVYKGGERRALKYFRRRIVAESDAFVDGSFLPNRRDPDILCNPKSLSPDLKFGCLSIKTFYWAIQDAFDGVYQGSPPAKTNFCIVSQLIWREFFYAMSTNNPFYGEIKRNPICIRVPWYKDDQALAIFLAGKTGFPFIDAGIRQLKNEGWIHHTVRNALSMFLTRGDLWLSWEHGLDLFLDYLIDADWA…	Centropages_hamatus__CRY1__TRINITY_DN5759_c0_g1_i12.p1_ORFtype_complete_len_533
OG0006218	CRY1	SOIREF__TRINITY	Drosophila_melanogaster	Centropages_hamatus	SOIREF_CRY1_Drosophila_melanogaster_O77059_main	TRINITY_DN11471_c0_g1_i15.p1_ORFtype_complete_len_528	43.327239488117	PTHR11455:SF17	CRYPTOCHROME-1	PTHR11455:SF17	CRYPTOCHROME-1	PF00875;PF03441	DNA_photolyase;FAD_binding_domain_of_DNA_photolyase	PF00875;PF03441	DNA_photolyase;FAD_binding_domain_of_DNA_photolyase	sp|Q17DK5|CRY1_AEDAE Cryptochrome-1 OS=Aedes aegypti OX=7159 GN=cry PE=3 SV=1	6.751e-162	45.9	MATRGANVIWFRHGLRLHDNPALLAALADKDQGIALIPVFIFDGESAGTKNVGYNRMRFLLDSLQDIDDQLQAATDGRGRLLVFEGEPAYIFRRLHEQVRLHRICIEQDCEPIWNERDESIRSLCRELNIDFVEKVSHTLWDPQLVIETNGGIPPLTYQMFLHTVQIIGLPPRPTADARLEDATFVELDPEFCRSLKLFEQLPTPEHFNVYGDNMGFLAKINWRGGETQALLLLDERLKVEQHAFERGFYLPNQALPNIHDSPKSMSAHLRFGCLSVRRFYWSVHDLFKNVQLRACVRGVQMTGGAHITGQLIWREYFYTMSVNNPNYDRMEGNDICLSIPWAKPNENLLQSWRLGQTGFPLIDGAMRQLLAEGWLHHTLRNTVATFLTRGGLWQSWEH…	MEGKEAVNILWFRNGLRLHDNESLHIAASDEKVKVLPLFIWDGETPVTRMSAFNKVEFLVECLQDLDDQLQKVGSNLYCVRGQPVAVFEKLHKAFKVKKLCFDQDCEPIWLERDNAVKNFCVKKKIKVCESIGATLWNPLKIIEANDGIPPLTYSIFTHVTEAVGPPRRPQPNLDLSKVNFAKLEDNLQVKLNCFNKVPQPEDLGFTKTTEKKVYKGGETRALKFFNRRIQNEKEAFLDGSFLPNIRDPDILNPPKSLSPDLKFGCLSVKTFYWAIMDAFKEVHEGNPPPSHVIVSQLIWREFFYTMSANNPFYAEIFRNPICIDVPWGKDEELLNKYKKGETGYPFIDAGLRQLMQEGWTHHVVRNALSMFLTRGDLWLSWEPGFQLFMEKQIDADWA…	Centropages_hamatus__CRY1__TRINITY_DN11471_c0_g1_i15.p1_ORFtype_complete_len_528
OG0006218	CRY1	SOIREF__TRINITY	Drosophila_melanogaster	Corystes_sp	SOIREF_CRY1_Drosophila_melanogaster_O77059_main	TRINITY_DN14811_c0_g2_i1.p1_ORFtype_complete_len_527	49.4525547445255	PTHR11455:SF17	CRYPTOCHROME-1	PTHR11455:SF17	CRYPTOCHROME-1	PF00875;PF03441	DNA_photolyase;FAD_binding_domain_of_DNA_photolyase	PF00875;PF03441	DNA_photolyase;FAD_binding_domain_of_DNA_photolyase	sp|Q7PYI7|CRY1_ANOGA Cryptochrome-1 OS=Anopheles gambiae OX=7165 GN=Cry1 PE=2 SV=4	7.477e-181	51.1	MATRGANVIWFRHGLRLHDNPALLAALADKDQGIALIPVFIFDGESAGTKNVGYNRMRFLLDSLQDIDDQLQAATDGRGRLLVFEGEPAYIFRRLHEQVRLHRICIEQDCEPIWNERDESIRSLCRELNIDFVEKVSHTLWDPQLVIETNGGIPPLTYQMFLHTVQIIGLPPRPTADARLEDATFVELDPEFCRSLKLFEQLPTPEHFNVYGDNMGFLAKINWRGGETQALLLLDERLKVEQHAFERGFYLPNQALPNIHDSPKSMSAHLRFGCLSVRRFYWSVHDLFKNVQLRACVRGVQMTGGAHITGQLIWREYFYTMSVNNPNYDRMEGNDICLSIPWAKPNENLLQSWRLGQTGFPLIDGAMRQLLAEGWLHHTLRNTVATFLTRGGLWQSWEH…	MSKVAIHWFRHGLRLHDNPALLEALQDAEAFYAFFIFDGESAGMKVSAYNRQLYLAESLMDLDQELRAVGSQLFVCNGNPVDIFTTLHKEIGLTHLSFEQDCEAIWNRRDGDVKKKCSELGITVIERISHTLWDPFEIIEANGDIPPTTYEMFVQVAQALGPPPKPSPDPDWQNVVFGEMPDEVAQKIKLLPQVPFPEEQGFVRTGECPVYIGGEKVALDHLQGRLLVEENAFRDGYILPNQVNPDLLGPPMSMSAALRFGCLSVRKFYWDVQSTYQKINRGDPPPSHSLTAQLIWREFFYCMSANNPKYSEMEGNPICIQIPWYKKPSQLAAWEEGRTGYPFIDACMRQLRKEGWIHHVCRTAVACFLTRGDLWISWVDGLGVFYKYLIDADWSVSAG…	Corystes_sp__CRY1__TRINITY_DN14811_c0_g2_i1.p1_ORFtype_complete_len_527
OG0006218	CRY1	SOIREF__SOIREF	Drosophila_melanogaster	Danaus_plexippus	SOIREF_CRY1_Drosophila_melanogaster_O77059_main	SOIREF_CRY1_Danaus_plexippus_A0A212EI23_main	57.8268876611418	PTHR11455:SF17	CRYPTOCHROME-1	PTHR11455:SF17	CRYPTOCHROME-1	PF00875;PF03441	DNA_photolyase;FAD_binding_domain_of_DNA_photolyase	PF00875;PF03441	DNA_photolyase;FAD_binding_domain_of_DNA_photolyase	NA	NA	NA	MATRGANVIWFRHGLRLHDNPALLAALADKDQGIALIPVFIFDGESAGTKNVGYNRMRFLLDSLQDIDDQLQAATDGRGRLLVFEGEPAYIFRRLHEQVRLHRICIEQDCEPIWNERDESIRSLCRELNIDFVEKVSHTLWDPQLVIETNGGIPPLTYQMFLHTVQIIGLPPRPTADARLEDATFVELDPEFCRSLKLFEQLPTPEHFNVYGDNMGFLAKINWRGGETQALLLLDERLKVEQHAFERGFYLPNQALPNIHDSPKSMSAHLRFGCLSVRRFYWSVHDLFKNVQLRACVRGVQMTGGAHITGQLIWREYFYTMSVNNPNYDRMEGNDICLSIPWAKPNENLLQSWRLGQTGFPLIDGAMRQLLAEGWLHHTLRNTVATFLTRGGLWQSWEH…	MLGGNVIWFRHGLRLHDNPSLHSALEDASSPFFPIFIFDGETAGTKMVGYNRMRYLLEALNDLDQQFRKYGGKLLMIKGRPDLIFRRLWEEFGIRTLCFEQDCEPIWRPRDASVRALCRDIGVSCREHVAHTLWNPDTVIKANGGIPPLTYQMFLHTVEIIGNPPRPVDDVDLNGVNFGSLPESFYREFVVFDKAPKPEDLGVFLENEDIRMIRWVGGETAALKQMQERLAVEYETFCRGSYLPTHGNPDLLGPPISLSPALRFGCLSVRRFYWSLQDLFQQVHQGRLASTQFITGQLIWREYFYTMSVNNPNYAQMSGNPICLDIPWKEPENDELQRWKEGRTGFPFVDAAMRQLRTEGWLHHVVRNTVASFLTRGTLWLSWEHGLQHFLKYLLDADW…	Danaus_plexippus__CRY1__SOIREF_CRY1_Danaus_plexippus_A0A212EI23_main
OG0006218	CRY1	SOIREF__TRINITY	Drosophila_melanogaster	Evadne_nordmanni	SOIREF_CRY1_Drosophila_melanogaster_O77059_main	TRINITY_DN3072_c0_g1_i19.p1_ORFtype_complete_len_544	40.2777777777778	PTHR11455:SF17	CRYPTOCHROME-1	PTHR11455:SF17	CRYPTOCHROME-1	PF00875;PF03441	DNA_photolyase;FAD_binding_domain_of_DNA_photolyase	PF00875;PF03441	DNA_photolyase;FAD_binding_domain_of_DNA_photolyase	sp|Q17DK5|CRY1_AEDAE Cryptochrome-1 OS=Aedes aegypti OX=7159 GN=cry PE=3 SV=1	1.918e-142	43.7	MATRGANVIWFRHGLRLHDNPALLAALADKDQGIALIPVFIFDGESAGTKNVGYNRMRFLLDSLQDIDDQLQAATDGRGRLLVFEGEPAYIFRRLHEQVRLHRICIEQDCEPIWNERDESIRSLCRELNIDFVEKVSHTLWDPQLVIETNGGIPPLTYQMFLHTVQIIGLPPRPTADARLEDATFVELDPEFCRSLKLFEQLPTPEHFNVYGDNMGFLAKINWRGGETQALLLLDERLKVEQHAFERGFYLPNQALPNIHDSPKSMSAHLRFGCLSVRRFYWSVHDLFKNVQLRACVRGVQMTGGAHITGQLIWREYFYTMSVNNPNYDRMEGNDICLSIPWAKPNENLLQSWRLGQTGFPLIDGAMRQLLAEGWLHHTLRNTVATFLTRGGLWQSWEH…	MSHGLNILWFRRNLRLHDNPSLQIVTQNPHNIFPIYIFDTRFQSIGKKSYHQNAFLLECLEDLKRSLNQVGGQLHILQGCPIQIFRYLHSLHGIASMSVQQDSEPIWQFRNVDIQSLSTELNFEYQEHISHTLWDPLCIISTYGGTAPLTFNSFVEVTTSLPEPALPLPDINWENVNFFLLPIKCPVNSQQFMFYEDIPSLSDLGVEPIPEISQKRIIKGGETVALKMLALRLEVEKAAFRAGLFQPNQARPNLLGPLMSMSCAINVGALSIRYFYWKIRHLYDETIQGIRPPLIEITGQMMWREYFYTQSRLNLHFNQIKNNPVCLNIPWSKDESFLQDWKDGKTGYPFIDAGMRQIVQEGWTHHLIRNAVAMFLTRGDLWISWERGCEHLMEHLIDS…	Evadne_nordmanni__CRY1__TRINITY_DN3072_c0_g1_i19.p1_ORFtype_complete_len_544
OG0006218	CRY1	SOIREF__TRINITY	Drosophila_melanogaster	Evadne_nordmanni	SOIREF_CRY1_Drosophila_melanogaster_O77059_main	TRINITY_DN3668_c0_g1_i1.p1_ORFtype_complete_len_529	46.6546112115732	PTHR11455:SF17	CRYPTOCHROME-1	PTHR11455:SF17	CRYPTOCHROME-1	PF00875;PF03441	DNA_photolyase;FAD_binding_domain_of_DNA_photolyase	PF00875;PF03441	DNA_photolyase;FAD_binding_domain_of_DNA_photolyase	sp|Q7PYI7|CRY1_ANOGA Cryptochrome-1 OS=Anopheles gambiae OX=7165 GN=Cry1 PE=2 SV=4	3.46e-170	48.5	MATRGANVIWFRHGLRLHDNPALLAALADKDQGIALIPVFIFDGESAGTKNVGYNRMRFLLDSLQDIDDQLQAATDGRGRLLVFEGEPAYIFRRLHEQVRLHRICIEQDCEPIWNERDESIRSLCRELNIDFVEKVSHTLWDPQLVIETNGGIPPLTYQMFLHTVQIIGLPPRPTADARLEDATFVELDPEFCRSLKLFEQLPTPEHFNVYGDNMGFLAKINWRGGETQALLLLDERLKVEQHAFERGFYLPNQALPNIHDSPKSMSAHLRFGCLSVRRFYWSVHDLFKNVQLRACVRGVQMTGGAHITGQLIWREYFYTMSVNNPNYDRMEGNDICLSIPWAKPNENLLQSWRLGQTGFPLIDGAMRQLLAEGWLHHTLRNTVATFLTRGGLWQSWEH…	MNVVWFRRGLRFHDNPSLLSAIKDAENLVAIYIFDTKFEDVPRSFHSSGFLLECLADLDNTLRKMGSRLHVFRGCPLAVFRYLHSGSGLKKVCFEQDCEPIWHFRDDSVKSLLGALGVECSEHISHTLWDPMNIIVANGGTPPLTYDMFVHVAMSLGDPPKPVEDPDWTGVNFSNITAMESAEFVLFEGMPSLSEIGVADIPLAQRKRRIIGGEVTALKTLETRLRAEKSAFLAGFYQPNQARPDLLGPPLSISSAISMGAISVRFFYHKVHDLFDEINRGQPPARLHITGQLIWREYFYTMSRLNSKYDKMKGNPICLQIPWKEDEEQFQKWVNGMTGYPFIDAGLRQLIQEGWMHHSVRNAVAMFLTRGDLWLHWEKGADHLMNHLVDCDWSVNSGN…	Evadne_nordmanni__CRY1__TRINITY_DN3668_c0_g1_i1.p1_ORFtype_complete_len_529
OG0006218	CRY1	SOIREF__TRINITY	Drosophila_melanogaster	Magelona_mirabilis	SOIREF_CRY1_Drosophila_melanogaster_O77059_main	TRINITY_DN9001_c0_g1_i14.p1_ORFtype_complete_len_546	46.5364120781528	PTHR11455:SF17	CRYPTOCHROME-1	PTHR11455:SF17	CRYPTOCHROME-1	PF00875;PF03441	DNA_photolyase;FAD_binding_domain_of_DNA_photolyase	PF00875;PF03441	DNA_photolyase;FAD_binding_domain_of_DNA_photolyase	sp|Q17DK5|CRY1_AEDAE Cryptochrome-1 OS=Aedes aegypti OX=7159 GN=cry PE=3 SV=1	9.547e-173	51.1	MATRGANVIWFRHGLRLHDNPALLAALADKDQGIALIPVFIFDGESAGTKNVGYNRMRFLLDSLQDIDDQLQAATDGRGRLLVFEGEPAYIFRRLHEQVRLHRICIEQDCEPIWNERDESIRSLCRELNIDFVEKVSHTLWDPQLVIETNGGIPPLTYQMFLHTVQIIGLPPRPTADARLEDATFVELDPEFCRSLKLFEQLPTPEHFNVYGDNMGFLAKINWRGGETQALLLLDERLKVEQHAFERGFYLPNQALPNIHDSPKSMSAHLRFGCLSVRRFYWSVHDLFKNVQLRACVRGVQMTGGAHITGQLIWREYFYTMSVNNPNYDRMEGNDICLSIPWAKPNENLLQSWRLGQTGFPLIDGAMRQLLAEGWLHHTLRNTVATFLTRGGLWQSWEH…	MDTSDGQVSIHWFRHGLRLHDNPALLESLKNCPHFYPVFIFDGEVAGTRTNKFNRFRFLHECLQNLDENLKAVGGRLHVFKGDPVKVFGQLFKEWGVTRLTFEQDPEPIWQPRDNRVKNLCSEEGVECIEKISHTLYDPQQIIRENGGSPPLTLKMYNAVAGMIGSPPRPVAEPDFSGVTMPVSESHDEKFGLMPLDSFDVDPGHDSQSTPKTKWTGGETQALNLFNIRLGIEEKAFRCGIVMPNQYKPDLVNAPASLSPYLRFGCLSVRRMYWGIKDAYVAVHGQDDSPSISMIGQLIWRDYFYVMSVNNYKYDVMKGNPICLQINWANDEQNLKKWKAGMTGYPWIDAGMRQLVQEGWIHHTARHAQACFLTRGDLWINWEEGLKFFDTYLLDADWS…	Magelona_mirabilis__CRY1__TRINITY_DN9001_c0_g1_i14.p1_ORFtype_complete_len_546
OG0006218	CRY1	SOIREF__TRINITY	Drosophila_melanogaster	Podon_leuckartii	SOIREF_CRY1_Drosophila_melanogaster_O77059_main	TRINITY_DN11012_c0_g1_i3.p1_ORFtype_complete_len_540	42.4460431654676	PTHR11455:SF17	CRYPTOCHROME-1	PTHR11455:SF17	CRYPTOCHROME-1	PF00875;PF03441	DNA_photolyase;FAD_binding_domain_of_DNA_photolyase	PF00875;PF03441	DNA_photolyase;FAD_binding_domain_of_DNA_photolyase	sp|Q293P8|CRY1_DROPS Cryptochrome-1 OS=Drosophila pseudoobscura pseudoobscura OX=46245 GN=cry PE=3 SV=2	6.429e-143	45.1	MATRGANVIWFRHGLRLHDNPALLAALADKDQGIALIPVFIFDGESAGTKNVGYNRMRFLLDSLQDIDDQLQAATDGRGRLLVFEGEPAYIFRRLHEQVRLHRICIEQDCEPIWNERDESIRSLCRELNIDFVEKVSHTLWDPQLVIETNGGIPPLTYQMFLHTVQIIGLPPRPTADARLEDATFVELDPEFCRSLKLFEQLPTPEHFNVYGDNMGFLAKINWRGGETQALLLLDERLKVEQHAFERGFYLPNQALPNIHDSPKSMSAHLRFGCLSVRRFYWSVHDLFKNVQLRACVRGVQMTGGAHITGQLIWREYFYTMSVNNPNYDRMEGNDICLSIPWAKPNENLLQSWRLGQTGFPLIDGAMRQLLAEGWLHHTLRNTVATFLTRGGLWQSWEH…	MSPGLNILWFRRNLRLHDNPSLHSAIEHPQNVFPIYIFDTRFNNQAKGSYHQNAFLLECLEDLKKRLISVGGHLHIFKGCPILIFQYLHSEYGISSLSVEQDCEPIWHLRNSEIRSLSKELRFEYEEHVSHTLWDPFLIISANGGTVPLTFSAFIQAITLIPEPPYPVSNVNWKEVHFCPLPLKFPSDSEKYTAITFYTEVPSLLELEIVSIPENSTKHIMPGGETNALDQLDVRLKVEKSAFTARLFQPNQARPNLLDQPMSLSPAINFGTLSVRHFYWKIHDLYEKVNRGVSHQSMEITGQLIWREFFYTLSHLNPYFDKIKCNPVCLPVPWSQDETPLKHWKAGNTGYPFIDAGLRQLIQEGWTHHLVRNAIAMFLTIGDLWISWERGAEHFTKYQ…	Podon_leuckartii__CRY1__TRINITY_DN11012_c0_g1_i3.p1_ORFtype_complete_len_540
OG0006218	CRY1	SOIREF__TRINITY	Drosophila_melanogaster	Podon_leuckartii	SOIREF_CRY1_Drosophila_melanogaster_O77059_main	TRINITY_DN4974_c0_g1_i1.p1_ORFtype_complete_len_529	46.6546112115732	PTHR11455:SF17	CRYPTOCHROME-1	PTHR11455:SF17	CRYPTOCHROME-1	PF00875;PF03441	DNA_photolyase;FAD_binding_domain_of_DNA_photolyase	PF00875;PF03441	DNA_photolyase;FAD_binding_domain_of_DNA_photolyase	sp|Q7PYI7|CRY1_ANOGA Cryptochrome-1 OS=Anopheles gambiae OX=7165 GN=Cry1 PE=2 SV=4	3.46e-170	48.5	MATRGANVIWFRHGLRLHDNPALLAALADKDQGIALIPVFIFDGESAGTKNVGYNRMRFLLDSLQDIDDQLQAATDGRGRLLVFEGEPAYIFRRLHEQVRLHRICIEQDCEPIWNERDESIRSLCRELNIDFVEKVSHTLWDPQLVIETNGGIPPLTYQMFLHTVQIIGLPPRPTADARLEDATFVELDPEFCRSLKLFEQLPTPEHFNVYGDNMGFLAKINWRGGETQALLLLDERLKVEQHAFERGFYLPNQALPNIHDSPKSMSAHLRFGCLSVRRFYWSVHDLFKNVQLRACVRGVQMTGGAHITGQLIWREYFYTMSVNNPNYDRMEGNDICLSIPWAKPNENLLQSWRLGQTGFPLIDGAMRQLLAEGWLHHTLRNTVATFLTRGGLWQSWEH…	MNVVWFRRGLRFHDNPSLLSAIKDAENLVAIYIFDTKFEDVPRSFHSSGFLLECLADLDNTLRKMGSRLHVFRGCPLAVFRYLHSGSGLKKVCFEQDCEPIWHFRDDSVKSLLGALGVECSEHISHTLWDPMNIIVANGGTPPLTYDMFVHVAMSLGDPPKPVEDPDWTGVNFSNITAMESAEFVLFEGMPSLSEIGVADIPLAQRKRRIIGGEVTALKTLETRLRAEKSAFLAGFYQPNQARPDLLGPPLSISSAISMGAISVRFFYHKVHDLFDEINRGQPPARLHITGQLIWREYFYTMSRLNSKYDKMKGNPICLQIPWKEDEEQFQKWVNGMTGYPFIDAGLRQLIQEGWMHHSVRNAVAMFLTRGDLWLHWEKGADHLMNHLVDCDWSVNSGN…	Podon_leuckartii__CRY1__TRINITY_DN4974_c0_g1_i1.p1_ORFtype_complete_len_529
OG0006218	CRY1	SOIREF__TRINITY	Drosophila_melanogaster	Podon_leuckartii	SOIREF_CRY1_Drosophila_melanogaster_O77059_main	TRINITY_DN11012_c0_g3_i2.p1_ORFtype_complete_len_352	29.7491039426523	PTHR11455:SF17	CRYPTOCHROME-1	PTHR11455:SF17	CRYPTOCHROME-1	PF00875;PF03441	DNA_photolyase;FAD_binding_domain_of_DNA_photolyase	PF03441	FAD_binding_domain_of_DNA_photolyase	sp|Q17DK5|CRY1_AEDAE Cryptochrome-1 OS=Aedes aegypti OX=7159 GN=cry PE=3 SV=1	1.065e-103	47.6	MATRGANVIWFRHGLRLHDNPALLAALADKDQGIALIPVFIFDGESAGTKNVGYNRMRFLLDSLQDIDDQLQAATDGRGRLLVFEGEPAYIFRRLHEQVRLHRICIEQDCEPIWNERDESIRSLCRELNIDFVEKVSHTLWDPQLVIETNGGIPPLTYQMFLHTVQIIGLPPRPTADARLEDATFVELDPEFCRSLKLFEQLPTPEHFNVYGDNMGFLAKINWRGGETQALLLLDERLKVEQHAFERGFYLPNQALPNIHDSPKSMSAHLRFGCLSVRRFYWSVHDLFKNVQLRACVRGVQMTGGAHITGQLIWREYFYTMSVNNPNYDRMEGNDICLSIPWAKPNENLLQSWRLGQTGFPLIDGAMRQLLAEGWLHHTLRNTVATFLTRGGLWQSWEH…	MFYEDIPSLSDLGVEPIPEISQKRIIKGGETVALKMLALRLEVEKAAFRAGLFQPNQARPNLLGPLMSMSCAINVGALSIRYFYWKIRHLYDETIQGIRPPLIEITGQMMWREYFYTQSRLNLHFNQIKNNPVCLNIPWSKDESFLQDWKDGKTGYPFIDAGMRQIVQEGWTHHLIRNAVAMFLTRGDLWISWERGCEHLMEHLIDSDWSINAGNWMWISSSAFDRVLDSTQSIDPVLFGKRLEPSGEYIRKYIPELANFSFQYIHEPWKAPVEVQKAANCIIGIDYPEPIVNHTEQSLRNKERMTKFKEELAGNIPPYFHSSALTSFYQIPNQCLPIEVESSDIETKDMLP	Podon_leuckartii__CRY1__TRINITY_DN11012_c0_g3_i2.p1_ORFtype_complete_len_352
OG0006218	CRY1	SOIREF__TRINITY	Drosophila_melanogaster	Podon_leuckartii	SOIREF_CRY1_Drosophila_melanogaster_O77059_main	TRINITY_DN4974_c0_g2_i2.p1_ORFtype_complete_len_535	47.1971066907776	PTHR11455:SF17	CRYPTOCHROME-1	PTHR11455:SF17	CRYPTOCHROME-1	PF00875;PF03441	DNA_photolyase;FAD_binding_domain_of_DNA_photolyase	PF00875;PF03441	DNA_photolyase;FAD_binding_domain_of_DNA_photolyase	sp|Q7PYI7|CRY1_ANOGA Cryptochrome-1 OS=Anopheles gambiae OX=7165 GN=Cry1 PE=2 SV=4	2.902e-169	49.3	MATRGANVIWFRHGLRLHDNPALLAALADKDQGIALIPVFIFDGESAGTKNVGYNRMRFLLDSLQDIDDQLQAATDGRGRLLVFEGEPAYIFRRLHEQVRLHRICIEQDCEPIWNERDESIRSLCRELNIDFVEKVSHTLWDPQLVIETNGGIPPLTYQMFLHTVQIIGLPPRPTADARLEDATFVELDPEFCRSLKLFEQLPTPEHFNVYGDNMGFLAKINWRGGETQALLLLDERLKVEQHAFERGFYLPNQALPNIHDSPKSMSAHLRFGCLSVRRFYWSVHDLFKNVQLRACVRGVQMTGGAHITGQLIWREYFYTMSVNNPNYDRMEGNDICLSIPWAKPNENLLQSWRLGQTGFPLIDGAMRQLLAEGWLHHTLRNTVATFLTRGGLWQSWEH…	MNVLWFRRGLRFHDNPSLLSAIKDADKFMAIYIFDTTFEADFHKSYHRTDFLLECLADLNKTLTEAGGKLHIFKGCPLKIFDYIHSLCKIKKVCFEEDCEPIWHPRDNAVKKLLSSLEVDFEELVSHTLWDPMKIIDANGGTPPLTYDMFVHVAMSLGDPPKPVEDADLSKVNFLDFDPAELKNECDDFVLFEKMPTLSELDIPDIPVSLQKRRIIGGETTALKHLEDRLKAEKSAFLAGFYQPNQARPNLLGPPLSISSALAMGVISVRHFYHRVHELFDEINQGKPPAWIHITGQLIWREYFYTMSRLNSNYDQMENNPICLQIPWNDDDKLFEKWTQGVTGFPFIDAGLRQLIKEGWMHHSVRNAVAMFLTRGDLWITWTKGADHLMKYLIDCDWS…	Podon_leuckartii__CRY1__TRINITY_DN4974_c0_g2_i2.p1_ORFtype_complete_len_535
OG0006218	CRY1	SOIREF__TRINITY	Drosophila_melanogaster	Poecilochaetus_sp	SOIREF_CRY1_Drosophila_melanogaster_O77059_main	TRINITY_DN8867_c0_g1_i7.p1_ORFtype_3prime_partial_len_483	43.0851063829787	PTHR11455:SF17	CRYPTOCHROME-1	PTHR11455:SF17	CRYPTOCHROME-1	PF00875;PF03441	DNA_photolyase;FAD_binding_domain_of_DNA_photolyase	PF00875;PF03441	DNA_photolyase;FAD_binding_domain_of_DNA_photolyase	sp|Q17DK5|CRY1_AEDAE Cryptochrome-1 OS=Aedes aegypti OX=7159 GN=cry PE=3 SV=1	3.749e-162	52.7	MATRGANVIWFRHGLRLHDNPALLAALADKDQGIALIPVFIFDGESAGTKNVGYNRMRFLLDSLQDIDDQLQAATDGRGRLLVFEGEPAYIFRRLHEQVRLHRICIEQDCEPIWNERDESIRSLCRELNIDFVEKVSHTLWDPQLVIETNGGIPPLTYQMFLHTVQIIGLPPRPTADARLEDATFVELDPEFCRSLKLFEQLPTPEHFNVYGDNMGFLAKINWRGGETQALLLLDERLKVEQHAFERGFYLPNQALPNIHDSPKSMSAHLRFGCLSVRRFYWSVHDLFKNVQLRACVRGVQMTGGAHITGQLIWREYFYTMSVNNPNYDRMEGNDICLSIPWAKPNENLLQSWRLGQTGFPLIDGAMRQLLAEGWLHHTLRNTVATFLTRGGLWQSWEH…	MGKSNLDQEPQQQEKRDCNGAAIHWFRHGLRLHDNPSLLEAVRSSDTLYCVFIFDGQVAGTNTAGYNRWRFLHHSLTDLDNQLKERGGRLYTFHGQPVDVFTRLFKEWDIRRLTFEQDPEPIWKERDDAVKKLCVESDVECVECVSHTLYDPQEILSANSGMPPHTFKLFNMVIEGLGPPRRPVEDVDFSQISMPLPEDFVKNFALKSLDEIGIEPEIPGQLTVVWLGGERKALSLLESRLLVEKNAFENGFIMPNQYQPDLCGPPLSMSPHLRFGCLSVRRFYWALHDLYTETVGQVPIRSLNSQLIWREFFYVMCINNINFDKMENNPICLQIDWYQNDEQLEKWTKGQTGYPWIDAAMRQLVREGWIHHTARHAVSCFLTRGDLWIHWEEGLKVFL…	Poecilochaetus_sp__CRY1__TRINITY_DN8867_c0_g1_i7.p1_ORFtype_3prime_partial_len_483
OG0006218	CRY1	SOIREF__TRINITY	Drosophila_melanogaster	Temora_longicornis	SOIREF_CRY1_Drosophila_melanogaster_O77059_main	TRINITY_DN7378_c0_g1_i17.p1_ORFtype_complete_len_531	42.5182481751825	PTHR11455:SF17	CRYPTOCHROME-1	PTHR11455:SF17	CRYPTOCHROME-1	PF00875;PF03441	DNA_photolyase;FAD_binding_domain_of_DNA_photolyase	PF00875;PF03441	DNA_photolyase;FAD_binding_domain_of_DNA_photolyase	sp|Q17DK5|CRY1_AEDAE Cryptochrome-1 OS=Aedes aegypti OX=7159 GN=cry PE=3 SV=1	4.429e-157	45.3	MATRGANVIWFRHGLRLHDNPALLAALADKDQGIALIPVFIFDGESAGTKNVGYNRMRFLLDSLQDIDDQLQAATDGRGRLLVFEGEPAYIFRRLHEQVRLHRICIEQDCEPIWNERDESIRSLCRELNIDFVEKVSHTLWDPQLVIETNGGIPPLTYQMFLHTVQIIGLPPRPTADARLEDATFVELDPEFCRSLKLFEQLPTPEHFNVYGDNMGFLAKINWRGGETQALLLLDERLKVEQHAFERGFYLPNQALPNIHDSPKSMSAHLRFGCLSVRRFYWSVHDLFKNVQLRACVRGVQMTGGAHITGQLIWREYFYTMSVNNPNYDRMEGNDICLSIPWAKPNENLLQSWRLGQTGFPLIDGAMRQLLAEGWLHHTLRNTVATFLTRGGLWQSWEH…	MMECVNILWFRNGLRFHDNGSLHNATKDTQAKLLVLFIWDGETPITINSKYNKVQFLLECVEDLEEQLAEVGSKLHFIRGNPVDVFRKLSKKVKIEKLCFDQNCEPIWLERDNAVKNFCASHKIEVCERVGATLWDPLEIIEAHGGTPPLTYSQFCHVTKSMGEPARPWPDLKLADLKFYHFSEDVLGDLRVHLCIPTPEELGFHKEGEECKLYKGGESRALKFFNRRVEFEKEAFLDNSFLPNRRDPDILSPPKSLSPDFRFGCLSVKTFYWAIMDAFEGIHEGSPSRSYMIVSQLIWREFFYVMCANNPFYAEMKRNPICINVPWYKDDKHLALFETGMTGYPFIDAGMRQLKKEGWLHHIIRNALSMFLTRGDLWLNWEVGFKIFQTYLIDDDWAV…	Temora_longicornis__CRY1__TRINITY_DN7378_c0_g1_i17.p1_ORFtype_complete_len_531
OG0006218	CRY1	SOIREF__TRINITY	Drosophila_melanogaster	Temora_longicornis	SOIREF_CRY1_Drosophila_melanogaster_O77059_main	TRINITY_DN7378_c0_g2_i1.p1_ORFtype_complete_len_533	45.7142857142857	PTHR11455:SF17	CRYPTOCHROME-1	PTHR11455:SF17	CRYPTOCHROME-1	PF00875;PF03441	DNA_photolyase;FAD_binding_domain_of_DNA_photolyase	PF00875;PF03441	DNA_photolyase;FAD_binding_domain_of_DNA_photolyase	sp|Q17DK5|CRY1_AEDAE Cryptochrome-1 OS=Aedes aegypti OX=7159 GN=cry PE=3 SV=1	3.259e-165	46.7	MATRGANVIWFRHGLRLHDNPALLAALADKDQGIALIPVFIFDGESAGTKNVGYNRMRFLLDSLQDIDDQLQAATDGRGRLLVFEGEPAYIFRRLHEQVRLHRICIEQDCEPIWNERDESIRSLCRELNIDFVEKVSHTLWDPQLVIETNGGIPPLTYQMFLHTVQIIGLPPRPTADARLEDATFVELDPEFCRSLKLFEQLPTPEHFNVYGDNMGFLAKINWRGGETQALLLLDERLKVEQHAFERGFYLPNQALPNIHDSPKSMSAHLRFGCLSVRRFYWSVHDLFKNVQLRACVRGVQMTGGAHITGQLIWREYFYTMSVNNPNYDRMEGNDICLSIPWAKPNENLLQSWRLGQTGFPLIDGAMRQLLAEGWLHHTLRNTVATFLTRGGLWQSWEH…	METVNVVWFRNGLRFHDNGSLLNATKDTEASLLLLFIWDGETPVTKKCMYNKAQFLLECLEDLEDQLRNVGSRLHFISGNPVDVFRKLSKQVNIQKLCFDQDCEPIWLKRDNDVKEFCISQQIEVCENVGATLWNPLDVIEANGGTPPLTYTMFTYVTQGLGDPDRPVPDINLAELNYCQLSEHILGDMGVRLKIPTPEDLGFVHNGEKKVYQGGERKALKHFNRRVEIEKEAFLDGSFLPNRRDPDILCPPKSLSPDLKFGCLSVKTFYWAIYDAFHQINEGSPPASYNIVSQLIWREFFYMMSTNNPFYAEMKRNLICINIPWSENQEHLALFNDGRTGYPFIDAGIRQLKKEGWIHHVVRNALSMFLTRGDLWLSWEHGLDLFLNYLIDADWSVCA…	Temora_longicornis__CRY1__TRINITY_DN7378_c0_g2_i1.p1_ORFtype_complete_len_533
OG0001435	CRY2	SOIREF__TRINITY	Danaus_plexippus	Acartia_clausii	SOIREF_CRY2_Danaus_plexippus_A0A212FAM3_main	TRINITY_DN2960_c0_g1_i2.p1_ORFtype_complete_len_862	51.487414187643	PTHR11455:SF30	CRYPTOCHROME_2	PTHR11455:SF30	CRYPTOCHROME_2	PF00875;PF03441	DNA_photolyase;FAD_binding_domain_of_DNA_photolyase	PF00875;PF03441	DNA_photolyase;FAD_binding_domain_of_DNA_photolyase	sp|Q32Q86|CRY1_RAT Cryptochrome-1 OS=Rattus norvegicus OX=10116 GN=Cry1 PE=1 SV=1	2.785e-244	66.4	MSVAETLPLRARSPTAQKSSQPAGVPKEKHTVHWFRKGLRLHDNPALREGLVDATTFRCVFIIDPWFASSSNVGINKWRFLLQCLEDLDKNLRKLNSRLFVVRGQPADALPKLFREWGTTALTFEEDPEPYGRVRDHNIMTKCREVGIQVTSRVSHTLYKLDDIIEKNGGKAPLTYHQFQALIASMPPPPSAEPTISLETLNRAVTPISDNHDERFGVPTLEELGFDTEGLKPPIWIGGENEALLRLERHLERKAWVASFGRPKMTPESLLSSQTGLSPYLRFGCLSTRLFYYQLSELYKRIKQERPPLSLHGQILWREFFYCAATRNPNFDRMEGNPICVQIPWEKNQEALKKWANGQTGFPWIDAIMIQLRNDGWIHHLARHAVACFLTRGDLWISW…	MVRIDRMSRKGSGKKRKHSVHWFRKGLRLSDNPALLRAIKKCESWRCIFILDPWFAGSSNVGTNKWRFLLQCLEDLDSSLRKLNSRLFVVRGQPADVLPTLFREWGTTYFTFEEDPEPFGRVRDQNIIAMCKEMGIVVAKEHSHTLYNLDRIIEQNGGKAPLTYKKFQAIIQSMDPPPKPVPPLTLQILGNANSPIAADHDEKYGVPSLEELGFDCENLKPTVWTGGETEALQRLERHLERKAWVASFGRPKMTPQSLLASQTGVSPYLRFGCLSTRLFYHSLSRLYRELKKCEPPLSLHGQLLWREFFYCASTKNPNFDKMEGNPICVQIPWDKNDEALAKWANAHTGFPWIDAIMTQLREEGWIHHLARHAVACFLTRGDLWISWEEGMKVFDELLL…	Acartia_clausii__CRY2__TRINITY_DN2960_c0_g1_i2.p1_ORFtype_complete_len_862
OG0001435	CRY2	SOIREF__TRINITY	Danaus_plexippus	Acartia_tonsa	SOIREF_CRY2_Danaus_plexippus_A0A212FAM3_main	TRINITY_DN23223_c0_g2_i1.p1_ORFtype_3prime_partial_len_607	56.9272976680384	PTHR11455:SF30	CRYPTOCHROME_2	PTHR11455:SF30	CRYPTOCHROME_2	PF00875;PF03441	DNA_photolyase;FAD_binding_domain_of_DNA_photolyase	PF00875;PF03441	DNA_photolyase;FAD_binding_domain_of_DNA_photolyase	sp|Q8QG61|CRY1_CHICK Cryptochrome-1 OS=Gallus gallus OX=9031 GN=CRY1 PE=2 SV=1	1.906e-247	71.1	MSVAETLPLRARSPTAQKSSQPAGVPKEKHTVHWFRKGLRLHDNPALREGLVDATTFRCVFIIDPWFASSSNVGINKWRFLLQCLEDLDKNLRKLNSRLFVVRGQPADALPKLFREWGTTALTFEEDPEPYGRVRDHNIMTKCREVGIQVTSRVSHTLYKLDDIIEKNGGKAPLTYHQFQALIASMPPPPSAEPTISLETLNRAVTPISDNHDERFGVPTLEELGFDTEGLKPPIWIGGENEALLRLERHLERKAWVASFGRPKMTPESLLSSQTGLSPYLRFGCLSTRLFYYQLSELYKRIKQERPPLSLHGQILWREFFYCAATRNPNFDRMEGNPICVQIPWEKNQEALKKWANGQTGFPWIDAIMIQLRNDGWIHHLARHAVACFLTRGDLWISW…	MVRLEYRMSRKGGSKKRKHSVHWFRKGLRLSDNPALLRAIKRCETWRCIFILDPWFAGSSNVGTNKWRFLLQCLEDLDSSLRKLNSRLFVVRGQPADVLPTLFREWGTTYFTFEEDPEPFGRVRDQNIIAMCKEMGIVVAKEHSHTLYNLDRIIEANGGKAPLTYKKFQAIIQSMDPPPKPVPNLTLQILGNASSPIAADHDEKYGVPSLEELGFDCENLKPTVWVGGETEALLRLERHLERKAWVASFGRPKMTPQSLLASQTGVSPYLRFGCLSTRLFYHSLSRLYRELKKCEPPLSLHGQLLWREFFYCASTKNPNFDKMVGNPICVQIPWDKNDEALAKWANAHTGFPWIDAIMTQLREEGWIHHLARHAVACFLTRGDLWISWEEGMKVFDELL…	Acartia_tonsa__CRY2__TRINITY_DN23223_c0_g2_i1.p1_ORFtype_3prime_partial_len_607
OG0001435	CRY2	SOIREF__TRINITY	Danaus_plexippus	Asterias_rubens	SOIREF_CRY2_Danaus_plexippus_A0A212FAM3_main	TRINITY_DN1934_c0_g1_i2.p1_ORFtype_complete_len_775	46.3786531130877	PTHR11455:SF30	CRYPTOCHROME_2	PTHR11455:SF10	CRYPTOCHROME_CIRCADIAN_REGULATOR_1BA-RELATED	PF00875;PF03441	DNA_photolyase;FAD_binding_domain_of_DNA_photolyase	PF00875;PF03441	DNA_photolyase;FAD_binding_domain_of_DNA_photolyase	sp|Q16526|CRY1_HUMAN Cryptochrome-1 OS=Homo sapiens OX=9606 GN=CRY1 PE=1 SV=1	1.23e-228	66.4	MSVAETLPLRARSPTAQKSSQPAGVPKEKHTVHWFRKGLRLHDNPALREGLVDATTFRCVFIIDPWFASSSNVGINKWRFLLQCLEDLDKNLRKLNSRLFVVRGQPADALPKLFREWGTTALTFEEDPEPYGRVRDHNIMTKCREVGIQVTSRVSHTLYKLDDIIEKNGGKAPLTYHQFQALIASMPPPPSAEPTISLETLNRAVTPISDNHDERFGVPTLEELGFDTEGLKPPIWIGGENEALLRLERHLERKAWVASFGRPKMTPESLLSSQTGLSPYLRFGCLSTRLFYYQLSELYKRIKQERPPLSLHGQILWREFFYCAATRNPNFDRMEGNPICVQIPWEKNQEALKKWANGQTGFPWIDAIMIQLRNDGWIHHLARHAVACFLTRGDLWISW…	MNPSVRLSPRKNNERKMGKRKRTKGSSRRGVSLVHWFRNKGLRLDDNPALKEALVGAKTFRCVYILDPWFARSPNQGVNKWRFLLQCLVDLDSSLRKLNSRLFLIRGQPSDVFPKLFKEWGVNRLSFEEDPEVFGKQRDAKIKTLAATFQVQVITRLSHTLYDPKEILSVNSNSPPLTYKHFQYLISLLDPPPFPEDTITLADIEGVNTAIMSDHDSKYGLSSLEELGFDTEDLQPPVWIGGETVAKQRLDRHLERKAWVANFERPRMSSASLMTSPTGLGPYLRFGCLSPRLFYWRLTELYRKMKKTTDIPLYLHGQLYWREFFFTLGYNNAKLDQMIDNPICIPIPWEENDKKLQQWRNGETGFPWIDAIMIQLRQEGWIHPIARHAVACFLTRGDL…	Asterias_rubens__CRY2__TRINITY_DN1934_c0_g1_i2.p1_ORFtype_complete_len_775
OG0001435	CRY2	SOIREF__TRINITY	Danaus_plexippus	Calanus_helgolandicus	SOIREF_CRY2_Danaus_plexippus_A0A212FAM3_main	TRINITY_DN10078_c1_g1_i5.p1_ORFtype_complete_len_800	53.0685920577617	PTHR11455:SF30	CRYPTOCHROME_2	PTHR11455:SF30	CRYPTOCHROME_2	PF00875;PF03441	DNA_photolyase;FAD_binding_domain_of_DNA_photolyase	PF00875;PF03441	DNA_photolyase;FAD_binding_domain_of_DNA_photolyase	sp|Q32Q86|CRY1_RAT Cryptochrome-1 OS=Rattus norvegicus OX=10116 GN=Cry1 PE=1 SV=1	2.521e-251	66.4	MSVAETLPLRARSPTAQKSSQPAGVPKEKHTVHWFRKGLRLHDNPALREGLVDATTFRCVFIIDPWFASSSNVGINKWRFLLQCLEDLDKNLRKLNSRLFVVRGQPADALPKLFREWGTTALTFEEDPEPYGRVRDHNIMTKCREVGIQVTSRVSHTLYKLDDIIEKNGGKAPLTYHQFQALIASMPPPPSAEPTISLETLNRAVTPISDNHDERFGVPTLEELGFDTEGLKPPIWIGGENEALLRLERHLERKAWVASFGRPKMTPESLLSSQTGLSPYLRFGCLSTRLFYYQLSELYKRIKQERPPLSLHGQILWREFFYCAATRNPNFDRMEGNPICVQIPWEKNQEALKKWANGQTGFPWIDAIMIQLRNDGWIHHLARHAVACFLTRGDLWISW…	MTRKTSRRKLTVHWFRKGLRLSDNPALLRGIRRCETFRCIFILDPWFAGSSNVGTNKWRFLLQCLEDLDASLRKLNSRLFVIRGQPADVLPNLFKQWGTTYFTFEEDPEPFGRVRDQNIVAMCKEMNIAVTYEHSHTLYNLDKIIERNNNKAPLTYKQFQRVIEGMEPPPKPVPTLTLQMLGSAATPLTDDHDEKYGVPTLEELGFDCENLKPPVWTGGETEALSRLERHLERKAWVASFGRPKMTPQSLLASQTGLSPYLRFGCLSTRLFYHALSDLYRKIKKCDPPLSLHGQLLWREFFYCAATKNPNFDKMSGNPICVQIPWDNNNEALAKWANAHTGFPWIDAIMTQLREEGWIHHLARHAVACFLTRGDLWVSWEEGLKVFDELLLDADWSVNA…	Calanus_helgolandicus__CRY2__TRINITY_DN10078_c1_g1_i5.p1_ORFtype_complete_len_800
OG0001435	CRY2	SOIREF__TRINITY	Danaus_plexippus	Centropages_hamatus	SOIREF_CRY2_Danaus_plexippus_A0A212FAM3_main	TRINITY_DN7227_c0_g1_i5.p1_ORFtype_3prime_partial_len_839	51.981351981352	PTHR11455:SF30	CRYPTOCHROME_2	PTHR11455:SF30	CRYPTOCHROME_2	PF00875;PF03441	DNA_photolyase;FAD_binding_domain_of_DNA_photolyase	PF00875;PF03441	DNA_photolyase;FAD_binding_domain_of_DNA_photolyase	sp|P97784|CRY1_MOUSE Cryptochrome-1 OS=Mus musculus OX=10090 GN=Cry1 PE=1 SV=1	1.016e-243	63.8	MSVAETLPLRARSPTAQKSSQPAGVPKEKHTVHWFRKGLRLHDNPALREGLVDATTFRCVFIIDPWFASSSNVGINKWRFLLQCLEDLDKNLRKLNSRLFVVRGQPADALPKLFREWGTTALTFEEDPEPYGRVRDHNIMTKCREVGIQVTSRVSHTLYKLDDIIEKNGGKAPLTYHQFQALIASMPPPPSAEPTISLETLNRAVTPISDNHDERFGVPTLEELGFDTEGLKPPIWIGGENEALLRLERHLERKAWVASFGRPKMTPESLLSSQTGLSPYLRFGCLSTRLFYYQLSELYKRIKQERPPLSLHGQILWREFFYCAATRNPNFDRMEGNPICVQIPWEKNQEALKKWANGQTGFPWIDAIMIQLRNDGWIHHLARHAVACFLTRGDLWISW…	MSRKSSKRKHAVHWFRKGLRLSDNPALFRAIRRCETFRCIFILDPWFAGSSNVGTNKWRFLLQCLEDLDSSLRKLNSRLFVVRGQPADVLPNLFKEWGTNYFTFEEDPEPFGRVRDQNIIAMCKEMNIAVTKEHSHTLYNLDRIIEKNGGKAPLTYKRFQSIIEAMDPPPKPVPTLTLQMLGTSMTPLTGNHDDQYGVPSLEELGFDTDNLKPSVWSGGETEALARLEKHLERKAWVASFGRPKMTPQSLLASQTGLSPYLRFGCLSTRLFFHALSDLYRKIKMCEPPLSLHGQLLWREFFYCAATKNSSFDKMSGNPICVQIPWEKNDEALAKWSNAQTGFPWIDAIMTQLRDEGWIHHLARHAVACFLTRGDLWISWEEGMKVFDELSLDADWSVNA…	Centropages_hamatus__CRY2__TRINITY_DN7227_c0_g1_i5.p1_ORFtype_3prime_partial_len_839
OG0001435	CRY2	SOIREF__TRINITY	Danaus_plexippus	Corystes_sp	SOIREF_CRY2_Danaus_plexippus_A0A212FAM3_main	TRINITY_DN22560_c0_g1_i2.p1_ORFtype_complete_len_550	53.3242876526459	PTHR11455:SF30	CRYPTOCHROME_2	PTHR11455:SF30	CRYPTOCHROME_2	PF00875;PF03441	DNA_photolyase;FAD_binding_domain_of_DNA_photolyase	PF00875;PF03441	DNA_photolyase;FAD_binding_domain_of_DNA_photolyase	sp|Q8QG61|CRY1_CHICK Cryptochrome-1 OS=Gallus gallus OX=9031 GN=CRY1 PE=2 SV=1	7.454e-257	73.2	MSVAETLPLRARSPTAQKSSQPAGVPKEKHTVHWFRKGLRLHDNPALREGLVDATTFRCVFIIDPWFASSSNVGINKWRFLLQCLEDLDKNLRKLNSRLFVVRGQPADALPKLFREWGTTALTFEEDPEPYGRVRDHNIMTKCREVGIQVTSRVSHTLYKLDDIIEKNGGKAPLTYHQFQALIASMPPPPSAEPTISLETLNRAVTPISDNHDERFGVPTLEELGFDTEGLKPPIWIGGENEALLRLERHLERKAWVASFGRPKMTPESLLSSQTGLSPYLRFGCLSTRLFYYQLSELYKRIKQERPPLSLHGQILWREFFYCAATRNPNFDRMEGNPICVQIPWEKNQEALKKWANGQTGFPWIDAIMIQLRNDGWIHHLARHAVACFLTRGDLWISW…	MTGEANKPKPKQHVVHWFRKGLRLHDNPALRAGLKNAATFRCIFILDPWFAGSSNVGINKWRFLLQSLEDLDTSLRKLNSRLFVIRGQPAHVLPELFREWGTTCLTFEKDPEPFGKVRDANIVAIAREMGINVIVKTSHTLYKPEKIIDRNGGKPPLTYKSFQNILMAMDLPPIPLSTITLDDLESKYTPLNDDHDEKYGVPSLEELGFETESLQQTGWKGGETEALTRLEHHLERKAWVASFGRPKMTPQSLYPSRTGLSPYLRFGCLSCRRFFKELNDLYKKIRKSPPPLSLHGQLLWREFYYTAATNNPKFDHMEGNPICVQIPWDKNPEALAKWANGQTGYPWVDAIMTQLRNEGWIHNVARHAVACFLTRGDLWVSWEEGMKVFDELLLDADWS…	Corystes_sp__CRY2__TRINITY_DN22560_c0_g1_i2.p1_ORFtype_complete_len_550
OG0001435	CRY2	SOIREF__TRINITY	Danaus_plexippus	Crangon_crangon	SOIREF_CRY2_Danaus_plexippus_A0A212FAM3_main	TRINITY_DN7025_c0_g1_i17.p1_ORFtype_complete_len_556	54.4715447154472	PTHR11455:SF30	CRYPTOCHROME_2	PTHR11455:SF30	CRYPTOCHROME_2	PF00875;PF03441	DNA_photolyase;FAD_binding_domain_of_DNA_photolyase	PF00875;PF03441	DNA_photolyase;FAD_binding_domain_of_DNA_photolyase	sp|Q8QG61|CRY1_CHICK Cryptochrome-1 OS=Gallus gallus OX=9031 GN=CRY1 PE=2 SV=1	3.09e-255	71.8	MSVAETLPLRARSPTAQKSSQPAGVPKEKHTVHWFRKGLRLHDNPALREGLVDATTFRCVFIIDPWFASSSNVGINKWRFLLQCLEDLDKNLRKLNSRLFVVRGQPADALPKLFREWGTTALTFEEDPEPYGRVRDHNIMTKCREVGIQVTSRVSHTLYKLDDIIEKNGGKAPLTYHQFQALIASMPPPPSAEPTISLETLNRAVTPISDNHDERFGVPTLEELGFDTEGLKPPIWIGGENEALLRLERHLERKAWVASFGRPKMTPESLLSSQTGLSPYLRFGCLSTRLFYYQLSELYKRIKQERPPLSLHGQILWREFFYCAATRNPNFDRMEGNPICVQIPWEKNQEALKKWANGQTGFPWIDAIMIQLRNDGWIHHLARHAVACFLTRGDLWISW…	MRYTKMTGDVIKAVKQPREKHVVHWFRKGLRLHDNPALMAGLRNAVTYRCIFVLDPWFAGSSNVGINKWRFLLQCLEDLDTSLRKLNSRLFVIRGQPADVLPQLFREWGTTCLTFERDPEPFGKVRDANIVNISREMGISVTIKTSHTLYKLDRIIDKNGGKPPLTYKSFQNILMGMDLPPLPLNTVMLKDLEKKHTPIGDDHDEKYGVPTLEELGFDTEVLQQTVWKGGESEALARLEHHLERKAWVASFGRPKMTPQSLYPSRTGLSPYLRFGCLSPRRFFMELNDLYSKIKKSPPPLSLHGQLLWREFYYTAATNNPKFDHMEGNPICVQIPWDKNAEALAKWANGQTGYPWIDAIMAQLRKEGWIHNVARHAVACFLTRGDLWVSWEEGMKVFDE…	Crangon_crangon__CRY2__TRINITY_DN7025_c0_g1_i17.p1_ORFtype_complete_len_556
OG0001435	CRY2	SOIREF__TRINITY	Danaus_plexippus	Evadne_nordmanni	SOIREF_CRY2_Danaus_plexippus_A0A212FAM3_main	TRINITY_DN3936_c0_g1_i1.p1_ORFtype_internal_len_202	42.7792915531335	PTHR11455:SF30	CRYPTOCHROME_2	PTHR11455:SF30	CRYPTOCHROME_2	PF00875;PF03441	DNA_photolyase;FAD_binding_domain_of_DNA_photolyase	PF03441	FAD_binding_domain_of_DNA_photolyase	sp|Q6ZZY0|CRY1_SYLBO Cryptochrome-1 OS=Sylvia borin OX=73324 GN=CRY1 PE=2 SV=1	8.854e-108	77.7	MSVAETLPLRARSPTAQKSSQPAGVPKEKHTVHWFRKGLRLHDNPALREGLVDATTFRCVFIIDPWFASSSNVGINKWRFLLQCLEDLDKNLRKLNSRLFVVRGQPADALPKLFREWGTTALTFEEDPEPYGRVRDHNIMTKCREVGIQVTSRVSHTLYKLDDIIEKNGGKAPLTYHQFQALIASMPPPPSAEPTISLETLNRAVTPISDNHDERFGVPTLEELGFDTEGLKPPIWIGGENEALLRLERHLERKAWVASFGRPKMTPESLLSSQTGLSPYLRFGCLSTRLFYYQLSELYKRIKQERPPLSLHGQILWREFFYCAATRNPNFDRMEGNPICVQIPWEKNQEALKKWANGQTGFPWIDAIMIQLRNDGWIHHLARHAVACFLTRGDLWISW…	IDGLMPAVWKGGETEAMTRLQRHLEHRTWVACCDQPKMTPQSLLASQTGISPYLRFGCLSVRLFHQQLTSLYKKIKKADPPLSLHGQVLWREFFYCVATNNPNFGRMSGNPICVQIPWDTNAVALAKWANGQTGFPLIDAIMTQLREEGWIHQLARHAVACFLTRGDLWISWEEGTKVFEELLLDADWSVNAGTWMWLSCSS	Evadne_nordmanni__CRY2__TRINITY_DN3936_c0_g1_i1.p1_ORFtype_internal_len_202
OG0001435	CRY2	SOIREF__TRINITY	Danaus_plexippus	Evadne_nordmanni	SOIREF_CRY2_Danaus_plexippus_A0A212FAM3_main	TRINITY_DN6948_c0_g1_i58.p1_ORFtype_complete_len_538	55.8404558404558	PTHR11455:SF30	CRYPTOCHROME_2	PTHR11455:SF30	CRYPTOCHROME_2	PF00875;PF03441	DNA_photolyase;FAD_binding_domain_of_DNA_photolyase	PF00875;PF03441	DNA_photolyase;FAD_binding_domain_of_DNA_photolyase	sp|P97784|CRY1_MOUSE Cryptochrome-1 OS=Mus musculus OX=10090 GN=Cry1 PE=1 SV=1	3.073e-241	68	MSVAETLPLRARSPTAQKSSQPAGVPKEKHTVHWFRKGLRLHDNPALREGLVDATTFRCVFIIDPWFASSSNVGINKWRFLLQCLEDLDKNLRKLNSRLFVVRGQPADALPKLFREWGTTALTFEEDPEPYGRVRDHNIMTKCREVGIQVTSRVSHTLYKLDDIIEKNGGKAPLTYHQFQALIASMPPPPSAEPTISLETLNRAVTPISDNHDERFGVPTLEELGFDTEGLKPPIWIGGENEALLRLERHLERKAWVASFGRPKMTPESLLSSQTGLSPYLRFGCLSTRLFYYQLSELYKRIKQERPPLSLHGQILWREFFYCAATRNPNFDRMEGNPICVQIPWEKNQEALKKWANGQTGFPWIDAIMIQLRNDGWIHHLARHAVACFLTRGDLWISW…	MSRFDGNQLDKHVVHWFRKGLRLHDNPSLRDGLKHSATFRCIFILDPWFAGSSNIDINKWRFLLESLEDLDQSLRKLNSRLFVVRGQPAGVLPRLFKEWGTTCLTFEEDPEPFGRVRDQNIMTMCKEMGIEVISRSSHTLYHPQTIIQKNRGRAPLTYRQFQNIIATVDPPPPPEPDITFQFIARSYTPMNNDADEKYNVPTLEELGFDTDGLMPAVWKGGETEAMTRLERHLERKAWVASFGRPKMTPQSLLASQTGLSPYLRFGCLSVRLFHQQLTSLYKKIKKAHPPLSLHGQVLWREFFYCAATNNPNFDRMAGNPICVQIPWDTNAEALAKWANGQTGFPWIDAIMTQLREEGWIHHLARHAVACFLTRGDLWISWEEGMKVFEELLLDADWSV…	Evadne_nordmanni__CRY2__TRINITY_DN6948_c0_g1_i58.p1_ORFtype_complete_len_538
OG0001435	CRY2	SOIREF__TRINITY	Danaus_plexippus	Magelona_mirabilis	SOIREF_CRY2_Danaus_plexippus_A0A212FAM3_main	TRINITY_DN16164_c0_g1_i1.p1_ORFtype_complete_len_540	48.9795918367347	PTHR11455:SF30	CRYPTOCHROME_2	PTHR11455:SF10	CRYPTOCHROME_CIRCADIAN_REGULATOR_1BA-RELATED	PF00875;PF03441	DNA_photolyase;FAD_binding_domain_of_DNA_photolyase	PF00875;PF03441	DNA_photolyase;FAD_binding_domain_of_DNA_photolyase	sp|Q16526|CRY1_HUMAN Cryptochrome-1 OS=Homo sapiens OX=9606 GN=CRY1 PE=1 SV=1	7.251e-258	72.1	MSVAETLPLRARSPTAQKSSQPAGVPKEKHTVHWFRKGLRLHDNPALREGLVDATTFRCVFIIDPWFASSSNVGINKWRFLLQCLEDLDKNLRKLNSRLFVVRGQPADALPKLFREWGTTALTFEEDPEPYGRVRDHNIMTKCREVGIQVTSRVSHTLYKLDDIIEKNGGKAPLTYHQFQALIASMPPPPSAEPTISLETLNRAVTPISDNHDERFGVPTLEELGFDTEGLKPPIWIGGENEALLRLERHLERKAWVASFGRPKMTPESLLSSQTGLSPYLRFGCLSTRLFYYQLSELYKRIKQERPPLSLHGQILWREFFYCAATRNPNFDRMEGNPICVQIPWEKNQEALKKWANGQTGFPWIDAIMIQLRNDGWIHHLARHAVACFLTRGDLWISW…	MTEPKPEKHIVHWFRRGLRLHDNPALKEALVGAKTFRCVYFIDPWFAGTLEVGINKWRFLLQSLKDLDSNLRKLDSRLFVVRGQPAGAFPKLFKAWKITHLSFEKDQEPYGKERDSAIQSLAKEAGVEVISKVAHTLYDVESIVAANGGKSPLTYRKFQDTLTRMDPPDFALETITMRDIGGATTPLEEDHDDIYSVPSLKELGFDVEKLGPVVWRGGETEALVCLDRHLERKAWVASFEMPKMSAASLMPNQTSLSPYLRFGCLSARHFYWKLQELYRKVKKKNPPVSLHGQLLWREFFFCASTNNPNFDRMNRNPICVQIPWNHNPEALAKWAEGRTGFPWIDAIMTQLRQEGWIHHLARHSVACFLTRGDLWISWEEGFKVFDELLLDADWSVNAG…	Magelona_mirabilis__CRY2__TRINITY_DN16164_c0_g1_i1.p1_ORFtype_complete_len_540
OG0001435	CRY2	SOIREF__SOIREF	Danaus_plexippus	Mus_musculus	SOIREF_CRY2_Danaus_plexippus_A0A212FAM3_main	SOIREF_CRY2_Mus_musculus_Q9R194_main	50.334672021419	PTHR11455:SF30	CRYPTOCHROME_2	PTHR11455:SF15	CRYPTOCHROME-2	PF00875;PF03441	DNA_photolyase;FAD_binding_domain_of_DNA_photolyase	PF00875;PF03441	DNA_photolyase;FAD_binding_domain_of_DNA_photolyase	NA	NA	NA	MSVAETLPLRARSPTAQKSSQPAGVPKEKHTVHWFRKGLRLHDNPALREGLVDATTFRCVFIIDPWFASSSNVGINKWRFLLQCLEDLDKNLRKLNSRLFVVRGQPADALPKLFREWGTTALTFEEDPEPYGRVRDHNIMTKCREVGIQVTSRVSHTLYKLDDIIEKNGGKAPLTYHQFQALIASMPPPPSAEPTISLETLNRAVTPISDNHDERFGVPTLEELGFDTEGLKPPIWIGGENEALLRLERHLERKAWVASFGRPKMTPESLLSSQTGLSPYLRFGCLSTRLFYYQLSELYKRIKQERPPLSLHGQILWREFFYCAATRNPNFDRMEGNPICVQIPWEKNQEALKKWANGQTGFPWIDAIMIQLRNDGWIHHLARHAVACFLTRGDLWISW…	MAAAAVVAATVPAQSMGADGASSVHWFRKGLRLHDNPALLAAVRGARCVRCVYILDPWFAASSSVGINRWRFLLQSLEDLDTSLRKLNSRLFVVRGQPADVFPRLFKEWGVTRLTFEYDSEPFGKERDAAIMKMAKEAGVEVVTENSHTLYDLDRIIELNGQKPPLTYKRFQALISRMELPKKPAVAVSSQQMESCRAEIQENHDDTYGVPSLEELGFPTEGLGPAVWQGGETEALARLDKHLERKAWVANYERPRMNANSLLASPTGLSPYLRFGCLSCRLFYYRLWDLYKKVKRNSTPPLSLFGQLLWREFFYTAATNNPRFDRMEGNPICIQIPWDRNPEALAKWAEGKTGFPWIDAIMTQLRQEGWIHHLARHAVACFLTRGDLWVSWESGVRVF…	Mus_musculus__CRY2__SOIREF_CRY2_Mus_musculus_Q9R194_main
OG0001435	CRY2	SOIREF__SOIREF	Danaus_plexippus	Mus_musculus	SOIREF_CRY2_Danaus_plexippus_A0A212FAM3_main	SOIREF_CRY1_Mus_musculus_P97784_main	50.668449197861	PTHR11455:SF30	CRYPTOCHROME_2	PTHR11455:SF16	CRYPTOCHROME-1	PF00875;PF03441	DNA_photolyase;FAD_binding_domain_of_DNA_photolyase	PF00875;PF03441	DNA_photolyase;FAD_binding_domain_of_DNA_photolyase	NA	NA	NA	MSVAETLPLRARSPTAQKSSQPAGVPKEKHTVHWFRKGLRLHDNPALREGLVDATTFRCVFIIDPWFASSSNVGINKWRFLLQCLEDLDKNLRKLNSRLFVVRGQPADALPKLFREWGTTALTFEEDPEPYGRVRDHNIMTKCREVGIQVTSRVSHTLYKLDDIIEKNGGKAPLTYHQFQALIASMPPPPSAEPTISLETLNRAVTPISDNHDERFGVPTLEELGFDTEGLKPPIWIGGENEALLRLERHLERKAWVASFGRPKMTPESLLSSQTGLSPYLRFGCLSTRLFYYQLSELYKRIKQERPPLSLHGQILWREFFYCAATRNPNFDRMEGNPICVQIPWEKNQEALKKWANGQTGFPWIDAIMIQLRNDGWIHHLARHAVACFLTRGDLWISW…	MGVNAVHWFRKGLRLHDNPALKECIQGADTIRCVYILDPWFAGSSNVGINRWRFLLQCLEDLDANLRKLNSRLFVIRGQPADVFPRLFKEWNITKLSIEYDSEPFGKERDAAIKKLATEAGVEVIVRISHTLYDLDKIIELNGGQPPLTYKRFQTLVSKMEPLEMPADTITSDVIGKCMTPLSDDHDEKYGVPSLEELGFDTDGLSSAVWPGGETEALTRLERHLERKAWVANFERPRMNANSLLASPTGLSPYLRFGCLSCRLFYFKLTDLYKKVKKNSSPPLSLYGQLLWREFFYTAATNNPRFDKMEGNPICVQIPWDKNPEALAKWAEGRTGFPWIDAIMTQLRQEGWIHHLARHAVACFLTRGDLWISWEEGMKVFEELLLDADWSINAGSWMW…	Mus_musculus__CRY2__SOIREF_CRY1_Mus_musculus_P97784_main
OG0001435	CRY2	SOIREF__TRINITY	Danaus_plexippus	Oikopleura_dioica	SOIREF_CRY2_Danaus_plexippus_A0A212FAM3_main	TRINITY_DN4901_c0_g1_i3.p1_ORFtype_complete_len_319	19.7368421052632	PTHR11455:SF30	CRYPTOCHROME_2	PTHR11455:SF30	CRYPTOCHROME_2	PF00875;PF03441	DNA_photolyase;FAD_binding_domain_of_DNA_photolyase	PF00875	DNA_photolyase	sp|Q49AN0|CRY2_HUMAN Cryptochrome-2 OS=Homo sapiens OX=9606 GN=CRY2 PE=1 SV=2	1.594e-56	36.8	MSVAETLPLRARSPTAQKSSQPAGVPKEKHTVHWFRKGLRLHDNPALREGLVDATTFRCVFIIDPWFASSSNVGINKWRFLLQCLEDLDKNLRKLNSRLFVVRGQPADALPKLFREWGTTALTFEEDPEPYGRVRDHNIMTKCREVGIQVTSRVSHTLYKLDDIIEKNGGKAPLTYHQFQALIASMPPPPSAEPTISLETLNRAVTPISDNHDERFGVPTLEELGFDTEGLKPPIWIGGENEALLRLERHLERKAWVASFGRPKMTPESLLSSQTGLSPYLRFGCLSTRLFYYQLSELYKRIKQERPPLSLHGQILWREFFYCAATRNPNFDRMEGNPICVQIPWEKNQEALKKWANGQTGFPWIDAIMIQLRNDGWIHHLARHAVACFLTRGDLWISW…	MEKTHRTVHWFRKGLRLHDNEALYHAVTTSQVVFPIYILDVAWQTEKEKFSALKTRFLIECLRDLDEGLKKCGTRLYVLTGDATTEIKKFCKENEITQMTWMKDAEIFYRERDEEITKVVHRMEIKTKSFLGHTLYDQDEVIAKNGGKIPMDLSEFYAAIADMEQPGAPCPTVTAKHFKSCIAPAVDNHESTYGIPKISVWGHQAPRSLPIYRGGERQALKALQAKINDPTLFTLNGFNQGVKTKLPHTTYLSAYQNYGCISTRHFWKAAEKLSESKTIMLRGQIMYREFFYVAASQVNNFTKMAGNRICRQIEWYKNE	Oikopleura_dioica__CRY2__TRINITY_DN4901_c0_g1_i3.p1_ORFtype_complete_len_319
OG0001435	CRY2	SOIREF__TRINITY	Danaus_plexippus	Oikopleura_dioica	SOIREF_CRY2_Danaus_plexippus_A0A212FAM3_main	TRINITY_DN8133_c0_g1_i4.p1_ORFtype_complete_len_525	29.3963254593176	PTHR11455:SF30	CRYPTOCHROME_2	PTHR11455:SF30	CRYPTOCHROME_2	PF00875;PF03441	DNA_photolyase;FAD_binding_domain_of_DNA_photolyase	PF00875;PF03441	DNA_photolyase;FAD_binding_domain_of_DNA_photolyase	sp|Q9R194|CRY2_MOUSE Cryptochrome-2 OS=Mus musculus OX=10090 GN=Cry2 PE=1 SV=1	9.432e-116	40.1	MSVAETLPLRARSPTAQKSSQPAGVPKEKHTVHWFRKGLRLHDNPALREGLVDATTFRCVFIIDPWFASSSNVGINKWRFLLQCLEDLDKNLRKLNSRLFVVRGQPADALPKLFREWGTTALTFEEDPEPYGRVRDHNIMTKCREVGIQVTSRVSHTLYKLDDIIEKNGGKAPLTYHQFQALIASMPPPPSAEPTISLETLNRAVTPISDNHDERFGVPTLEELGFDTEGLKPPIWIGGENEALLRLERHLERKAWVASFGRPKMTPESLLSSQTGLSPYLRFGCLSTRLFYYQLSELYKRIKQERPPLSLHGQILWREFFYCAATRNPNFDRMEGNPICVQIPWEKNQEALKKWANGQTGFPWIDAIMIQLRNDGWIHHLARHAVACFLTRGDLWISW…	MERNLTRHRTLHWFRKGLRLHDNRPLLAAIRSSEAVYCVYCLDLEWMRANERIGNNRIRFLLESLTDLDENLRKIGTRLFVLRGNARTAIKTFCREYEITQMTYMRDAEVFYRQLEAEILEEVNRREIVTRSDHGHTLYDPQEIIDANEGQVPLSLDEFYSVIPSLDVPALPAPTVTAEMFKSCSVRIEENHQAIYGVPTMASLGLECPRAHTRWPGGETVALERLKYKMKQNTLYEFNQGPSTSKAANHEYEIPGTSEPWFETQPETTGLSPYINLGSISPRTFWHGAENCSEKMRTTVQGQMIYREFFYTVAYTVNNFTRIEGNRICKDIKWSDPKTNERAAEWIEKFKQGMTGYPWIDAAVRQMKTEGWITHISRFSLASFLTVGQMWCSWEVGQQ…	Oikopleura_dioica__CRY2__TRINITY_DN8133_c0_g1_i4.p1_ORFtype_complete_len_525
OG0001435	CRY2	SOIREF__TRINITY	Danaus_plexippus	Phialella_quadrata	SOIREF_CRY2_Danaus_plexippus_A0A212FAM3_main	TRINITY_DN9550_c0_g1_i2.p1_ORFtype_complete_len_543	40.9655172413793	PTHR11455:SF30	CRYPTOCHROME_2	PTHR11455:SF52	CRYPTOCHROME_CIRCADIAN_REGULATOR_5	PF00875;PF03441	DNA_photolyase;FAD_binding_domain_of_DNA_photolyase	PF00875;PF03441	DNA_photolyase;FAD_binding_domain_of_DNA_photolyase	sp|Q16526|CRY1_HUMAN Cryptochrome-1 OS=Homo sapiens OX=9606 GN=CRY1 PE=1 SV=1	1.464e-189	57.9	MSVAETLPLRARSPTAQKSSQPAGVPKEKHTVHWFRKGLRLHDNPALREGLVDATTFRCVFIIDPWFASSSNVGINKWRFLLQCLEDLDKNLRKLNSRLFVVRGQPADALPKLFREWGTTALTFEEDPEPYGRVRDHNIMTKCREVGIQVTSRVSHTLYKLDDIIEKNGGKAPLTYHQFQALIASMPPPPSAEPTISLETLNRAVTPISDNHDERFGVPTLEELGFDTEGLKPPIWIGGENEALLRLERHLERKAWVASFGRPKMTPESLLSSQTGLSPYLRFGCLSTRLFYYQLSELYKRIKQERPPLSLHGQILWREFFYCAATRNPNFDRMEGNPICVQIPWEKNQEALKKWANGQTGFPWIDAIMIQLRNDGWIHHLARHAVACFLTRGDLWISW…	MSTSSIVHWFRKGLRLHDNPALLAAIKTNLKLYPVFVLDPWFVKNARVGPNRWRFLQQTLEDLDQELKKLGSRLFVIRGSPEQVFKDIFEKWNVKNLTYEADTEPYSKQRDALIGEVAIKYSVEVMSFVSHTLYNVNDIIKKNKGSPPLTYQKLTSLVKALGPPQKPVARISTIPEMCLLSEDILIDDKYNVPSLEELNVNISKLKDCLFPGGETEGLNRLDKYICESNKAWIAKFEKPKTSPNSLEPSTTVLSPYLKFGCVSPRLFYERLQSVYKKAPNHSEPPVSLYGQLLWREFFYTCGSAVDNFDQMKGNQICRQIDWDENEAFLSAWKEARTGYPYIDAIMTQLRDEGWIHHLARHSVACFLTRGDLYISWEEGMKVFEEYLLDADWSLNAANW…	Phialella_quadrata__CRY2__TRINITY_DN9550_c0_g1_i2.p1_ORFtype_complete_len_543
OG0001435	CRY2	SOIREF__TRINITY	Danaus_plexippus	Podon_leuckartii	SOIREF_CRY2_Danaus_plexippus_A0A212FAM3_main	TRINITY_DN12060_c0_g1_i1.p1_ORFtype_internal_len_139	38.3141762452107	PTHR11455:SF30	CRYPTOCHROME_2	PTHR11455:SF30	CRYPTOCHROME_2	PF00875;PF03441	DNA_photolyase;FAD_binding_domain_of_DNA_photolyase	PF03441	FAD_binding_domain_of_DNA_photolyase	sp|Q70AD6|CRY1_SPAJD Cryptochrome-1 OS=Spalax judaei OX=134510 GN=CRY1 PE=2 SV=1	6.835e-66	72.1	MSVAETLPLRARSPTAQKSSQPAGVPKEKHTVHWFRKGLRLHDNPALREGLVDATTFRCVFIIDPWFASSSNVGINKWRFLLQCLEDLDKNLRKLNSRLFVVRGQPADALPKLFREWGTTALTFEEDPEPYGRVRDHNIMTKCREVGIQVTSRVSHTLYKLDDIIEKNGGKAPLTYHQFQALIASMPPPPSAEPTISLETLNRAVTPISDNHDERFGVPTLEELGFDTEGLKPPIWIGGENEALLRLERHLERKAWVASFGRPKMTPESLLSSQTGLSPYLRFGCLSTRLFYYQLSELYKRIKQERPPLSLHGQILWREFFYCAATRNPNFDRMEGNPICVQIPWEKNQEALKKWANGQTGFPWIDAIMIQLRNDGWIHHLARHAVACFLTRGDLWISW…	TEAMTRLQRHLEHRTWVACCDQPKMTPQSLLASQTGLSPYFRFGCLSVRLFHQQLTSLYKKIKKADPPLSLYGQVLMREFFFCAATNNRNFDRMSGNPICIQIPWDNNAVALAKWANGKTGFPFIDAIMTQLREEGWIH	Podon_leuckartii__CRY2__TRINITY_DN12060_c0_g1_i1.p1_ORFtype_internal_len_139
OG0001435	CRY2	SOIREF__TRINITY	Danaus_plexippus	Podon_leuckartii	SOIREF_CRY2_Danaus_plexippus_A0A212FAM3_main	TRINITY_DN16487_c0_g1_i1.p1_ORFtype_internal_len_122	46.2585034013605	PTHR11455:SF30	CRYPTOCHROME_2	PTHR11455:SF30	CRYPTOCHROME_2	PF00875;PF03441	DNA_photolyase;FAD_binding_domain_of_DNA_photolyase	PF00875	DNA_photolyase	sp|P97784|CRY1_MOUSE Cryptochrome-1 OS=Mus musculus OX=10090 GN=Cry1 PE=1 SV=1	4.511e-32	48.3	MSVAETLPLRARSPTAQKSSQPAGVPKEKHTVHWFRKGLRLHDNPALREGLVDATTFRCVFIIDPWFASSSNVGINKWRFLLQCLEDLDKNLRKLNSRLFVVRGQPADALPKLFREWGTTALTFEEDPEPYGRVRDHNIMTKCREVGIQVTSRVSHTLYKLDDIIEKNGGKAPLTYHQFQALIASMPPPPSAEPTISLETLNRAVTPISDNHDERFGVPTLEELGFDTEGLKPPIWIGGENEALLRLERHLERKAWVASFGRPKMTPESLLSSQTGLSPYLRFGCLSTRLFYYQLSELYKRIKQERPPLSLHGQILWREFFYCAATRNPNFDRMEGNPICVQIPWEKNQEALKKWANGQTGFPWIDAIMIQLRNDGWIHHLARHAVACFLTRGDLWISW…	TCLTFEEDPEHFGGVRDQYIRTMCKEMGIEVISRSSHALYHPKTIIQKNKGRVPLTYRQFQNIIATVDPPPPPERDISFQFIGPSYTPMNNEADERYNLPNLEELGFDTDGLMPAVWKGGET	Podon_leuckartii__CRY2__TRINITY_DN16487_c0_g1_i1.p1_ORFtype_internal_len_122
OG0001435	CRY2	SOIREF__TRINITY	Danaus_plexippus	Podon_leuckartii	SOIREF_CRY2_Danaus_plexippus_A0A212FAM3_main	TRINITY_DN5851_c1_g1_i3.p1_ORFtype_complete_len_532	54.4951590594744	PTHR11455:SF30	CRYPTOCHROME_2	PTHR11455:SF30	CRYPTOCHROME_2	PF00875;PF03441	DNA_photolyase;FAD_binding_domain_of_DNA_photolyase	PF00875;PF03441	DNA_photolyase;FAD_binding_domain_of_DNA_photolyase	sp|P97784|CRY1_MOUSE Cryptochrome-1 OS=Mus musculus OX=10090 GN=Cry1 PE=1 SV=1	2.783e-252	70.3	MSVAETLPLRARSPTAQKSSQPAGVPKEKHTVHWFRKGLRLHDNPALREGLVDATTFRCVFIIDPWFASSSNVGINKWRFLLQCLEDLDKNLRKLNSRLFVVRGQPADALPKLFREWGTTALTFEEDPEPYGRVRDHNIMTKCREVGIQVTSRVSHTLYKLDDIIEKNGGKAPLTYHQFQALIASMPPPPSAEPTISLETLNRAVTPISDNHDERFGVPTLEELGFDTEGLKPPIWIGGENEALLRLERHLERKAWVASFGRPKMTPESLLSSQTGLSPYLRFGCLSTRLFYYQLSELYKRIKQERPPLSLHGQILWREFFYCAATRNPNFDRMEGNPICVQIPWEKNQEALKKWANGQTGFPWIDAIMIQLRNDGWIHHLARHAVACFLTRGDLWISW…	MNQTMGRYYENQNDKHVVHWFRKGLRLHDNPSLREGLKHSATFRCIFILDPWFAGSSNVDINKWRFLLESLEDLDQSLRKLNSRLFVIRGQPAGVLPRLFKEWSTTCLTFEEDPEPFGRVRDQNIMTMCKEMGIQVIARASHTLYHPQTIIAKNKGKAPLTYRQFQNIIATVDPPPPPEADITFEFIGRSYTPMDNEADEKYSVPTLEELGFDTDGLMPAVWKGGETEGLTRLERHLERKAWVASFGRPKMTPQSLLASQTGLSPYLRFGCLSVRLFHQQLTNLYKKIKKAHPPLSLHGQVLWREFFYCAATNNPNFDRMVGNPICVQIPWDSNAEALAKWANGQTGFPWIDAIMTQLREEGWIHHLARHAVACFLTRGDLWISWEEGMKVFEELLLDA…	Podon_leuckartii__CRY2__TRINITY_DN5851_c1_g1_i3.p1_ORFtype_complete_len_532
OG0001435	CRY2	SOIREF__TRINITY	Danaus_plexippus	Podon_leuckartii	SOIREF_CRY2_Danaus_plexippus_A0A212FAM3_main	TRINITY_DN5851_c0_g2_i1.p1_ORFtype_complete_len_384	40.2234636871508	PTHR11455:SF30	CRYPTOCHROME_2	PTHR11455:SF30	CRYPTOCHROME_2	PF00875;PF03441	DNA_photolyase;FAD_binding_domain_of_DNA_photolyase	PF00875;PF03441	DNA_photolyase;FAD_binding_domain_of_DNA_photolyase	sp|P97784|CRY1_MOUSE Cryptochrome-1 OS=Mus musculus OX=10090 GN=Cry1 PE=1 SV=1	5.048e-179	69.9	MSVAETLPLRARSPTAQKSSQPAGVPKEKHTVHWFRKGLRLHDNPALREGLVDATTFRCVFIIDPWFASSSNVGINKWRFLLQCLEDLDKNLRKLNSRLFVVRGQPADALPKLFREWGTTALTFEEDPEPYGRVRDHNIMTKCREVGIQVTSRVSHTLYKLDDIIEKNGGKAPLTYHQFQALIASMPPPPSAEPTISLETLNRAVTPISDNHDERFGVPTLEELGFDTEGLKPPIWIGGENEALLRLERHLERKAWVASFGRPKMTPESLLSSQTGLSPYLRFGCLSTRLFYYQLSELYKRIKQERPPLSLHGQILWREFFYCAATRNPNFDRMEGNPICVQIPWEKNQEALKKWANGQTGFPWIDAIMIQLRNDGWIHHLARHAVACFLTRGDLWISW…	MSRFDGNQLDKHVVHWFRKGLRLHDNPSLRDGLKHSATFRCIFILDPWFAGSSNIDINKWRFLLESLEDLDQSLRKLNSRLFVVRGQPAGVLPRLFKEWGTTCLTFEEDPEPFGRVRDQNIMTMCKEMGIEVISRSSHTLYHPQTIIQKNRGRAPLTYRQFQNIIATVDPPPPPEPDITFQFIARSYTPMNNDADEKYNVPTLEELGFDTDGLMPAVWKGGETEAMTRLERHLERKAWVASFGRPKMTPQSLLASQTGLSPYLRFGCLSVRLFHQQLTSLYKKIKKAHPPLSLHGQVLWREFFYCAATNNPNFDRMAGNPICVQIPWDTNAEALAKWANGQTGFPWIDAIMTQLREEGWIHHLARHAVACFLTRGDLWISGKRE	Podon_leuckartii__CRY2__TRINITY_DN5851_c0_g2_i1.p1_ORFtype_complete_len_384
OG0001435	CRY2	SOIREF__TRINITY	Danaus_plexippus	Poecilochaetus_sp	SOIREF_CRY2_Danaus_plexippus_A0A212FAM3_main	TRINITY_DN4500_c0_g1_i4.p1_ORFtype_complete_len_673	48.6666666666667	PTHR11455:SF30	CRYPTOCHROME_2	PTHR11455:SF10	CRYPTOCHROME_CIRCADIAN_REGULATOR_1BA-RELATED	PF00875;PF03441	DNA_photolyase;FAD_binding_domain_of_DNA_photolyase	PF00875;PF03441	DNA_photolyase;FAD_binding_domain_of_DNA_photolyase	sp|Q32Q86|CRY1_RAT Cryptochrome-1 OS=Rattus norvegicus OX=10116 GN=Cry1 PE=1 SV=1	3.82e-236	67.9	MSVAETLPLRARSPTAQKSSQPAGVPKEKHTVHWFRKGLRLHDNPALREGLVDATTFRCVFIIDPWFASSSNVGINKWRFLLQCLEDLDKNLRKLNSRLFVVRGQPADALPKLFREWGTTALTFEEDPEPYGRVRDHNIMTKCREVGIQVTSRVSHTLYKLDDIIEKNGGKAPLTYHQFQALIASMPPPPSAEPTISLETLNRAVTPISDNHDERFGVPTLEELGFDTEGLKPPIWIGGENEALLRLERHLERKAWVASFGRPKMTPESLLSSQTGLSPYLRFGCLSTRLFYYQLSELYKRIKQERPPLSLHGQILWREFFYCAATRNPNFDRMEGNPICVQIPWEKNQEALKKWANGQTGFPWIDAIMIQLRNDGWIHHLARHAVACFLTRGDLWISW…	MSNWTENNPSAEPVAKNVLHWFRKGLRLHDNPAFVEALTGATTFRCVYVLDPWFAASQAALHKWRFLIQSLDDLDASLQKLGSRLFVIQGQPADIFSRLFKEWEISHLSFEEDPEPFGKERDAALCEQCQDADVKVIIHRSHTLYNVSKIIEKNNGRVPLTFKRFQRLLKRMEPPPLPAPTVDRRVIGNAKTPLSDDHDDMYSVPTLDELGFDTEGLKQAVWKGGETEAMSRLHRHLERKAWVASFEKPTMSATSLMSSSTGLSPYFRFGCLSPRYFYWKLRELYQRIHGHEPSISLHGQLYMREFFYTCATNNPKFDRMNGNPICLQIPWNKNPEALAKWAEGKTGYPWIDAIMTQLRQEGWVHPLARHSVACFLTRGDLWISWEEGMKVFDEMMIDV…	Poecilochaetus_sp__CRY2__TRINITY_DN4500_c0_g1_i4.p1_ORFtype_complete_len_673
OG0001435	CRY2	SOIREF__TRINITY	Danaus_plexippus	Rathkea_octopunctata	SOIREF_CRY2_Danaus_plexippus_A0A212FAM3_main	TRINITY_DN3829_c0_g1_i4.p1_ORFtype_complete_len_545	35.7429718875502	PTHR11455:SF30	CRYPTOCHROME_2	PTHR11455:SF52	CRYPTOCHROME_CIRCADIAN_REGULATOR_5	PF00875;PF03441	DNA_photolyase;FAD_binding_domain_of_DNA_photolyase	PF00875;PF03441	DNA_photolyase;FAD_binding_domain_of_DNA_photolyase	sp|Q0E2Y1|UVR3_ORYSJ (6-4)DNA photolyase OS=Oryza sativa subsp. japonica OX=39947 GN=UVR3 PE=3 SV=1	7.858e-160	51.6	MSVAETLPLRARSPTAQKSSQPAGVPKEKHTVHWFRKGLRLHDNPALREGLVDATTFRCVFIIDPWFASSSNVGINKWRFLLQCLEDLDKNLRKLNSRLFVVRGQPADALPKLFREWGTTALTFEEDPEPYGRVRDHNIMTKCREVGIQVTSRVSHTLYKLDDIIEKNGGKAPLTYHQFQALIASMPPPPSAEPTISLETLNRAVTPISDNHDERFGVPTLEELGFDTEGLKPPIWIGGENEALLRLERHLERKAWVASFGRPKMTPESLLSSQTGLSPYLRFGCLSTRLFYYQLSELYKRIKQERPPLSLHGQILWREFFYCAATRNPNFDRMEGNPICVQIPWEKNQEALKKWANGQTGFPWIDAIMIQLRNDGWIHHLARHAVACFLTRGDLWISW…	MSRSLLWFRKGLRLHDNPALIEALRGDITSLYPVFILDPEYVTQDRVGINRFGFLLESLLDLDSQLKNKNSRLLVYQGKPEKVLQDIFEKLGISKLCFESDTEPYAKVRDAKIVMMAEKANIEAISPTSHTLYDPERLLAINHGKLPGTMQAFLGLLTKVGHPIEPVNDPPDKLPPVLDIAEDTLLVPSLKDLGYIGEKTSFLQGGETKSLQILKEYLANTKKTLEFEKPKTNPAALKPDTTSLSPYLKFGCLSARKFYTEINKVYQKAKGKHSKPPVSLLGQLYWREFFYLNAYKVKNFDRIPGNSLCRKIDWDYNNVYIKAWKEGETGYPWIDACMKQLRQEGWLHHLARHSVACFLTRGDLFQSWEHGAAVFDYYLVDADWSLNNGNWMWLSASAF…	Rathkea_octopunctata__CRY2__TRINITY_DN3829_c0_g1_i4.p1_ORFtype_complete_len_545
OG0001435	CRY2	SOIREF__TRINITY	Danaus_plexippus	Temora_longicornis	SOIREF_CRY2_Danaus_plexippus_A0A212FAM3_main	TRINITY_DN4858_c0_g1_i15.p1_ORFtype_complete_len_785	53.5141800246609	PTHR11455:SF30	CRYPTOCHROME_2	PTHR11455:SF30	CRYPTOCHROME_2	PF00875;PF03441	DNA_photolyase;FAD_binding_domain_of_DNA_photolyase	PF00875;PF03441	DNA_photolyase;FAD_binding_domain_of_DNA_photolyase	sp|P97784|CRY1_MOUSE Cryptochrome-1 OS=Mus musculus OX=10090 GN=Cry1 PE=1 SV=1	1.801e-242	70.1	MSVAETLPLRARSPTAQKSSQPAGVPKEKHTVHWFRKGLRLHDNPALREGLVDATTFRCVFIIDPWFASSSNVGINKWRFLLQCLEDLDKNLRKLNSRLFVVRGQPADALPKLFREWGTTALTFEEDPEPYGRVRDHNIMTKCREVGIQVTSRVSHTLYKLDDIIEKNGGKAPLTYHQFQALIASMPPPPSAEPTISLETLNRAVTPISDNHDERFGVPTLEELGFDTEGLKPPIWIGGENEALLRLERHLERKAWVASFGRPKMTPESLLSSQTGLSPYLRFGCLSTRLFYYQLSELYKRIKQERPPLSLHGQILWREFFYCAATRNPNFDRMEGNPICVQIPWEKNQEALKKWANGQTGFPWIDAIMIQLRNDGWIHHLARHAVACFLTRGDLWISW…	MSRNRSSKRKHSVHWFRKGLRLSDNLALLRAIRRCETFRCIFILDPWFAGSSNIGTNKWRFLLQCLEDLDNSLRKLNSRLFVVRGQPADVLPTLFKEWGTTYFTFEEDPEPYGRVRDQNIIAMCKEMGIVVTKEHSHTLYNLQRIIDKNNGKAPLTYKRFQTIIEGMDPPPTPVPTLTLQMLGNGITPLTENHDEKYGVPTLEELGFDCENLKSNEWVGGETEALSRLERHLERKAWVASFGRPKMTPQSLLACKTGLSPYLRFGCLSTRLFYHALTDLYRKIKKCDPPLSLHGQLLWREFFYCASTNNPNFDKMEGNPICVQIPWDKNDEALNKWANANTGFPWIDAIMTQLREEGWIHHLARHAVACFLTRGDLWVSWEEGMKVFEELLLDADLSVN…	Temora_longicornis__CRY2__TRINITY_DN4858_c0_g1_i15.p1_ORFtype_complete_len_785
OG0001225	CYC	SOIREF__TRINITY	Drosophila_melanogaster	Acartia_clausii	SOIREF_CYC_Drosophila_melanogaster_O61734_main	TRINITY_DN12574_c0_g1_i2.p1_ORFtype_3prime_partial_len_761	33.9677891654466	PTHR23042:SF99	PROTEIN_CYCLE	PTHR23042	CIRCADIAN_PROTEIN_CLOCK/ARNT/BMAL/PAS	PF00010;PF00989;PF14598	Helix-loop-helix_DNA-binding_domain;PAS_fold;PAS_domain	PF00010;PF00989;PF14598	Helix-loop-helix_DNA-binding_domain;PAS_fold;PAS_domain	sp|Q6YGZ5|BMAL1_TYTAL Aryl hydrocarbon receptor nuclear translocator-like protein 1 OS=Tyto alba OX=56313 GN=ARNTL PE=2 SV=1	1.773e-128	44	MEVQEFCENMEEIEDENYDEEKSARTSDENRKQNHSEIEKRRRDKMNTYINELSSMIPMCFAMQRKLDKLTVLRMAVQHLRGIRGSGSLHPFNGSDYRPSFLSDQELKMIILQASEGFLFVVGCDRGRILYVSDSVSSVLNSTQADLLGQSWFDVLHPKDIGKVKEQLSSLEQCPRERLIDAKTMLPVKTDVPQSLCRLCPGARRSFFCRMKLRTASNNQIKEESDTSSSSRSSTKRKSRLTTGHKYRVIQCTGYLKSWTPIKDEDQDADSDEQTTNLSCLVAIGRIPPNVRNSTVPASLDNHPNIRHVLFISRHSGEGKFLFIDQRATLVIGFLPQEILGTSFYEYFHNEDIAALMESHKMVMQVPEKVTTQVYRFRCKDNSYIQLQSEWRAFKNPWT…	MNELGEPGIGSGRVNEFYSDCYNINEGYTFPDFQGDTRMLAINNDTQGYSDSLITSPTLDRKRKMDDPQEANDSKQIKLISQESQKKFVRQNHSEIEKRRRDKMNTYITELSSMIPTCVAMQRKMDKLTVLRLAVQHLKTIRGSLDSYAEATHKPPILTDSELRKLIIPSADGFIFVVDSARTRILYVSESVKNTLNFSPQDLVGQSLFDILHPKDIDKVKEQLSKYDVPRERLIDSKTMLPLKGGEMHPSISRLHPGARRVFFCRMKYKPSIANIKQEDDGSSLFEGQKKKKKAPGSDKKYLSIQCTGYLKSWPLTKVGLSNEIDLESDSETCISCLVAVGRILPSFQPTIEDCIERNMTTSNGVEFSSRLSIDGKFTFVDQRVTLMLGYLPQELSGT…	Acartia_clausii__CYC__TRINITY_DN12574_c0_g1_i2.p1_ORFtype_3prime_partial_len_761
OG0001225	CYC	SOIREF__TRINITY	Drosophila_melanogaster	Acartia_tonsa	SOIREF_CYC_Drosophila_melanogaster_O61734_main	TRINITY_DN8600_c0_g1_i4.p1_ORFtype_complete_len_728	32.5170068027211	PTHR23042:SF99	PROTEIN_CYCLE	PTHR23042	CIRCADIAN_PROTEIN_CLOCK/ARNT/BMAL/PAS	PF00010;PF00989;PF14598	Helix-loop-helix_DNA-binding_domain;PAS_fold;PAS_domain	PF00010;PF00989;PF14598	Helix-loop-helix_DNA-binding_domain;PAS_fold;PAS_domain	sp|Q9I8T7|BMAL1_CHICK Aryl hydrocarbon receptor nuclear translocator-like protein 1 OS=Gallus gallus OX=9031 GN=ARNTL PE=1 SV=1	4.574e-129	44.9	MEVQEFCENMEEIEDENYDEEKSARTSDENRKQNHSEIEKRRRDKMNTYINELSSMIPMCFAMQRKLDKLTVLRMAVQHLRGIRGSGSLHPFNGSDYRPSFLSDQELKMIILQASEGFLFVVGCDRGRILYVSDSVSSVLNSTQADLLGQSWFDVLHPKDIGKVKEQLSSLEQCPRERLIDAKTMLPVKTDVPQSLCRLCPGARRSFFCRMKLRTASNNQIKEESDTSSSSRSSTKRKSRLTTGHKYRVIQCTGYLKSWTPIKDEDQDADSDEQTTNLSCLVAIGRIPPNVRNSTVPASLDNHPNIRHVLFISRHSGEGKFLFIDQRATLVIGFLPQEILGTSFYEYFHNEDIAALMESHKMVMQVPEKVTTQVYRFRCKDNSYIQLQSEWRAFKNPWT…	MNELGESGLGTGGPTEFYPDCYINEGYGFPDFQGDTRMLGMNNDIQNYPDSMLTSPTLERKRKMDDTPEPNDSKQMKLSQENQKKFVRQNHSEIEKRRRDKMNTYITELSSMIPTCVAMQRKMDKLTVLRLAVQHLKTIRGSLDSYAEATHKPPILTDSELRKLIIPSADGFIFVVDSARTRILYVSESVKDILNFSPQDLVGQSLFDILHPKDIDKVKEQLSKYDVPRERLIDSKTMLPLKGGDVHPSISRLHPGARRVFFCRMKHKPSITNIKQEDDGGSSMFDGGNCKRKKGGGSDKKYLSIQCTGYLKSWPLTKVGLSNEIDLEADSETCISCLVAVGRILPSFQPTIEDCIERNMTTSNGVEFSSRLSIDGKFTFVDQRVTLLLGYLPQELSGT…	Acartia_tonsa__CYC__TRINITY_DN8600_c0_g1_i4.p1_ORFtype_complete_len_728
OG0001225	CYC	SOIREF__TRINITY	Drosophila_melanogaster	Asterias_rubens	SOIREF_CYC_Drosophila_melanogaster_O61734_main	TRINITY_DN5737_c0_g1_i2.p1_ORFtype_3prime_partial_len_558	40.1818181818182	PTHR23042:SF99	PROTEIN_CYCLE	PTHR23042	CIRCADIAN_PROTEIN_CLOCK/ARNT/BMAL/PAS	PF00010;PF00989;PF14598	Helix-loop-helix_DNA-binding_domain;PAS_fold;PAS_domain	PF00010;PF00989;PF14598	Helix-loop-helix_DNA-binding_domain;PAS_fold;PAS_domain	sp|Q9I8T7|BMAL1_CHICK Aryl hydrocarbon receptor nuclear translocator-like protein 1 OS=Gallus gallus OX=9031 GN=ARNTL PE=1 SV=1	4.048e-155	57.7	MEVQEFCENMEEIEDENYDEEKSARTSDENRKQNHSEIEKRRRDKMNTYINELSSMIPMCFAMQRKLDKLTVLRMAVQHLRGIRGSGSLHPFNGSDYRPSFLSDQELKMIILQASEGFLFVVGCDRGRILYVSDSVSSVLNSTQADLLGQSWFDVLHPKDIGKVKEQLSSLEQCPRERLIDAKTMLPVKTDVPQSLCRLCPGARRSFFCRMKLRTASNNQIKEESDTSSSSRSSTKRKSRLTTGHKYRVIQCTGYLKSWTPIKDEDQDADSDEQTTNLSCLVAIGRIPPNVRNSTVPASLDNHPNIRHVLFISRHSGEGKFLFIDQRATLVIGFLPQEILGTSFYEYFHNEDIAALMESHKMVMQVPEKVTTQVYRFRCKDNSYIQLQSEWRAFKNPWT…	MESSDFFGEESDDEIGSERYTSEEDKRQNHSEIEKRRREKMNAYIQELCGMVPTCNSMKSKLDKLTILRMAVQHVKSLRGTVSSINETNFKPAFLAEDELKRLILEAAEGFLFVVSCDRGRMNYVSESVSHVLNISREHLIGQSLFDIMHPKDMSKVKEQLSSSGLIPRERFIDAKTGLPLKTEVITSPPRLLSGARRSFFCRMKVFNQVLMAKMEEDQMSSKKQLKQGSDRKNYITIHCTGYLKSWPLANFGSGTENENENDGCNLSCLVAIARPIQMPQPSRNESDLAQPAEFVSRHAIDGKYTFVDQRATAVLGYLPQELLGTSCYEYFHSDDIHQMAESHKAVLIGKEKILTNAYRLRAKNGVFVQLRTKMFCFRNPWTKDVEYIVCTNTLINSD…	Asterias_rubens__CYC__TRINITY_DN5737_c0_g1_i2.p1_ORFtype_3prime_partial_len_558
OG0001225	CYC	SOIREF__TRINITY	Drosophila_melanogaster	Calanus_helgolandicus	SOIREF_CYC_Drosophila_melanogaster_O61734_main	TRINITY_DN7672_c0_g1_i11.p1_ORFtype_complete_len_722	32.4549237170596	PTHR23042:SF99	PROTEIN_CYCLE	PTHR23042:SF99	PROTEIN_CYCLE	PF00010;PF00989;PF14598	Helix-loop-helix_DNA-binding_domain;PAS_fold;PAS_domain	PF00010;PF00989;PF14598	Helix-loop-helix_DNA-binding_domain;PAS_fold;PAS_domain	sp|Q9I8T7|BMAL1_CHICK Aryl hydrocarbon receptor nuclear translocator-like protein 1 OS=Gallus gallus OX=9031 GN=ARNTL PE=1 SV=1	3.157e-137	45.4	MEVQEFCENMEEIEDENYDEEKSARTSDENRKQNHSEIEKRRRDKMNTYINELSSMIPMCFAMQRKLDKLTVLRMAVQHLRGIRGSGSLHPFNGSDYRPSFLSDQELKMIILQASEGFLFVVGCDRGRILYVSDSVSSVLNSTQADLLGQSWFDVLHPKDIGKVKEQLSSLEQCPRERLIDAKTMLPVKTDVPQSLCRLCPGARRSFFCRMKLRTASNNQIKEESDTSSSSRSSTKRKSRLTTGHKYRVIQCTGYLKSWTPIKDEDQDADSDEQTTNLSCLVAIGRIPPNVRNSTVPASLDNHPNIRHVLFISRHSGEGKFLFIDQRATLVIGFLPQEILGTSFYEYFHNEDIAALMESHKMVMQVPEKVTTQVYRFRCKDNSYIQLQSEWRAFKNPWT…	MDGFSGSGFGDNFYGEGGYLPNAYFPQLEDQKLSLTDVMEMYPQPDKMMTNAQPTEMNRRRREDTMEDQEQMSRRRRDTMDEQDQMRLMPPDEQKKYLRENHSQIEKRRRDKMNTYITELCSMIPTCKAMSRKTDKLTVLRFAVQHLKTIRGSLDSYTEGNYKPPMLTDKELKQLIIPCADGFMFVVDSARGRILFVSESVSDTLNFSSQDLIGQSLFDILHPKDIPKVKEQLSNSDSTPRERLIDSKTMLPLKGGDVPQSISRLHPGARRVFFCRMKCKQTPNPVKQEDDLSSSPMLNSTYSSSSSTAGKKKKSSSLEKKYLSIQCTGYLKSWPLTKVGLDQDFSDPDNQDDSCMSCLVAVGRIQPSFKTTIEDCLDKGQTTAPGVEFTSRHGTDGKF…	Calanus_helgolandicus__CYC__TRINITY_DN7672_c0_g1_i11.p1_ORFtype_complete_len_722
OG0001225	CYC	SOIREF__TRINITY	Drosophila_melanogaster	Centropages_hamatus	SOIREF_CYC_Drosophila_melanogaster_O61734_main	TRINITY_DN2717_c0_g1_i10.p1_ORFtype_complete_len_665	33.7837837837838	PTHR23042:SF99	PROTEIN_CYCLE	PTHR23042	CIRCADIAN_PROTEIN_CLOCK/ARNT/BMAL/PAS	PF00010;PF00989;PF14598	Helix-loop-helix_DNA-binding_domain;PAS_fold;PAS_domain	PF00010;PF00989;PF14598	Helix-loop-helix_DNA-binding_domain;PAS_fold;PAS_domain	sp|Q9I8T7|BMAL1_CHICK Aryl hydrocarbon receptor nuclear translocator-like protein 1 OS=Gallus gallus OX=9031 GN=ARNTL PE=1 SV=1	4.736e-131	44.8	MEVQEFCENMEEIEDENYDEEKSARTSDENRKQNHSEIEKRRRDKMNTYINELSSMIPMCFAMQRKLDKLTVLRMAVQHLRGIRGSGSLHPFNGSDYRPSFLSDQELKMIILQASEGFLFVVGCDRGRILYVSDSVSSVLNSTQADLLGQSWFDVLHPKDIGKVKEQLSSLEQCPRERLIDAKTMLPVKTDVPQSLCRLCPGARRSFFCRMKLRTASNNQIKEESDTSSSSRSSTKRKSRLTTGHKYRVIQCTGYLKSWTPIKDEDQDADSDEQTTNLSCLVAIGRIPPNVRNSTVPASLDNHPNIRHVLFISRHSGEGKFLFIDQRATLVIGFLPQEILGTSFYEYFHNEDIAALMESHKMVMQVPEKVTTQVYRFRCKDNSYIQLQSEWRAFKNPWT…	MLDMTELQGYTDSLAASSSATMDRKRKEPPLDDRLLEDSKQIRLINSINQDDQKKYVRQNHSEIEKRRRDKMNTYITELSAMIPTCVAMQRKMDKLTVLRLAVQHLKSIRGSLDSYTQASLKPPMLTDSELKKLILPNADGFIFVVDSARTRILYVSESVSDVLNYSHQDLIGQTLFDILHPKDIDKVKEQLRNYDAAPRERLIDSKTMLPLAGGEVPLSISRLQTGARRVFFCRMKCKPKTQNNIKQEEEILPDPMLNQKYSSTSSNSGKKKTCITSDKKYLSIQCTGYLKSWPLTKVGLENEVPDIDGVPNTCMSCLVAVGRILPSFQPTIEDCVDRGKPTASGVEFFSRHGMDGKFTYVDQRVTLILGFLPQELVGTSLYEHVQYDDIPVIAECHR…	Centropages_hamatus__CYC__TRINITY_DN2717_c0_g1_i10.p1_ORFtype_complete_len_665
OG0001225	CYC	SOIREF__TRINITY	Drosophila_melanogaster	Corystes_sp	SOIREF_CYC_Drosophila_melanogaster_O61734_main	TRINITY_DN36011_c0_g1_i1.p1_ORFtype_internal_len_155	18.6440677966102	PTHR23042:SF99	PROTEIN_CYCLE	PTHR23042	CIRCADIAN_PROTEIN_CLOCK/ARNT/BMAL/PAS	PF00010;PF00989;PF14598	Helix-loop-helix_DNA-binding_domain;PAS_fold;PAS_domain	PF00010	Helix-loop-helix_DNA-binding_domain	sp|O61734|CYCL_DROME Protein cycle OS=Drosophila melanogaster OX=7227 GN=cyc PE=1 SV=2	3.443e-13	70	MEVQEFCENMEEIEDENYDEEKSARTSDENRKQNHSEIEKRRRDKMNTYINELSSMIPMCFAMQRKLDKLTVLRMAVQHLRGIRGSGSLHPFNGSDYRPSFLSDQELKMIILQASEGFLFVVGCDRGRILYVSDSVSSVLNSTQADLLGQSWFDVLHPKDIGKVKEQLSSLEQCPRERLIDAKTMLPVKTDVPQSLCRLCPGARRSFFCRMKLRTASNNQIKEESDTSSSSRSSTKRKSRLTTGHKYRVIQCTGYLKSWTPIKDEDQDADSDEQTTNLSCLVAIGRIPPNVRNSTVPASLDNHPNIRHVLFISRHSGEGKFLFIDQRATLVIGFLPQEILGTSFYEYFHNEDIAALMESHKMVMQVPEKVTTQVYRFRCKDNSYIQLQSEWRAFKNPWT…	PCSPIVLNYLIPMSFPNCPNLFFLSLSFPLFSYHSKLIYRSLIAFPPEQEVKGSSGRMFGLGNFDYPSKYRSECSSIASYSSDNGSKKRRGSFLDSNDEDADSIKIPRTSGEWSKRQNHSEIEKRRRDKMNTYIMELSSIIPVCTSRKLDKLTVL	Corystes_sp__CYC__TRINITY_DN36011_c0_g1_i1.p1_ORFtype_internal_len_155
OG0001225	CYC	SOIREF__TRINITY	Drosophila_melanogaster	Corystes_sp	SOIREF_CYC_Drosophila_melanogaster_O61734_main	TRINITY_DN7745_c1_g2_i1.p1_ORFtype_3prime_partial_len_615	51.6877637130802	PTHR23042:SF99	PROTEIN_CYCLE	PTHR23042	CIRCADIAN_PROTEIN_CLOCK/ARNT/BMAL/PAS	PF00010;PF00989;PF14598	Helix-loop-helix_DNA-binding_domain;PAS_fold;PAS_domain	PF00010;PF14598	Helix-loop-helix_DNA-binding_domain;PAS_domain	sp|Q9WTL8|BMAL1_MOUSE Aryl hydrocarbon receptor nuclear translocator-like protein 1 OS=Mus musculus OX=10090 GN=Arntl PE=1 SV=2	3.652e-146	52.4	MEVQEFCENMEEIEDENYDEEKSARTSDENRKQNHSEIEKRRRDKMNTYINELSSMIPMCFAMQRKLDKLTVLRMAVQHLRGIRGSGSLHPFNGSDYRPSFLSDQELKMIILQASEGFLFVVGCDRGRILYVSDSVSSVLNSTQADLLGQSWFDVLHPKDIGKVKEQLSSLEQCPRERLIDAKTMLPVKTDVPQSLCRLCPGARRSFFCRMKLRTASNNQIKEESDTSSSSRSSTKRKSRLTTGHKYRVIQCTGYLKSWTPIKDEDQDADSDEQTTNLSCLVAIGRIPPNVRNSTVPASLDNHPNIRHVLFISRHSGEGKFLFIDQRATLVIGFLPQEILGTSFYEYFHNEDIAALMESHKMVMQVPEKVTTQVYRFRCKDNSYIQLQSEWRAFKNPWT…	MFGLGNFDYPKFRSECSSIASYSSDNGSKKRRGSFLDSNDDEGDSIKIPRTSGEWNKRQNHSEIEKRRRDKMNTYIMELSSIIPVCTSRKLDKLTVLRMAVQHMKMLRGSLNSYTEGHYKPAFLSDDELKNLILQPLQAADGFLFVVGCDRGRILYVSESVYQTLHHTQGELLGTSWFDILHPKDLTKVKEQLSCSDISRRERLVDAKTLLPVKTDVPQGLTKLCPGSRRAFFCRMRCKSAPVLKEEADSSTGCPKKKSKSQSSDKKYSVIHFTGYLKSWAPTKDPLEEDSGSDSESCNLSCLVAVGRVHQPLLSSGAQDAARFGRTVPPQSIDFISKHTSDGKFVFIDQRASLLLGWLPQELLGSSMYEYFHQDDIPFLADTHRSTLQSSESCNTQVY…	Corystes_sp__CYC__TRINITY_DN7745_c1_g2_i1.p1_ORFtype_3prime_partial_len_615
OG0001225	CYC	SOIREF__TRINITY	Drosophila_melanogaster	Crangon_crangon	SOIREF_CYC_Drosophila_melanogaster_O61734_main	TRINITY_DN13685_c0_g1_i2.p1_ORFtype_complete_len_660	51.5923566878981	PTHR23042:SF99	PROTEIN_CYCLE	PTHR23042:SF99	PROTEIN_CYCLE	PF00010;PF00989;PF14598	Helix-loop-helix_DNA-binding_domain;PAS_fold;PAS_domain	PF00010;PF00989;PF14598	Helix-loop-helix_DNA-binding_domain;PAS_fold;PAS_domain	sp|Q9I8T7|BMAL1_CHICK Aryl hydrocarbon receptor nuclear translocator-like protein 1 OS=Gallus gallus OX=9031 GN=ARNTL PE=1 SV=1	3.109e-157	47.7	MEVQEFCENMEEIEDENYDEEKSARTSDENRKQNHSEIEKRRRDKMNTYINELSSMIPMCFAMQRKLDKLTVLRMAVQHLRGIRGSGSLHPFNGSDYRPSFLSDQELKMIILQASEGFLFVVGCDRGRILYVSDSVSSVLNSTQADLLGQSWFDVLHPKDIGKVKEQLSSLEQCPRERLIDAKTMLPVKTDVPQSLCRLCPGARRSFFCRMKLRTASNNQIKEESDTSSSSRSSTKRKSRLTTGHKYRVIQCTGYLKSWTPIKDEDQDADSDEQTTNLSCLVAIGRIPPNVRNSTVPASLDNHPNIRHVLFISRHSGEGKFLFIDQRATLVIGFLPQEILGTSFYEYFHNEDIAALMESHKMVMQVPEKVTTQVYRFRCKDNSYIQLQSEWRAFKNPWT…	MFGLSNFDFPDYRSECTSLTSFSSDGGGSKKRRGSFLDSNDEDRDPIKIPRTAGGEWNKRQNHSEIEKRRRDKMNTYIMELSSIIPVCTSRKLDKLTVLRMAVQHMKMLRGSLNSYTEGHYKPAFLSDEELKSLILEAADGFLFVVGCDRGRILYVSESVYQTLHYNKSELLGTSWFDILHPKDLTKVKEQLSCSDISRRERLVDAKTLLPVKTDVPQGLTRLCPGSRRAFFCRMRCKSAPVMKEEADSSTGCQKKKSKSQSSDKKYSVIHFTGYLKSWAPTKDPLEEDSESDSDSCNLSCLVAVGRVHQPILGSSTHENRLGYSVPAQPVDFISKHTNDGKFVFIDQKASLLLGWLPQELLGTSMYEYFHQDDIPVLAETHRSTLLNTENCSTQVYRF…	Crangon_crangon__CYC__TRINITY_DN13685_c0_g1_i2.p1_ORFtype_complete_len_660
OG0001225	CYC	SOIREF__SOIREF	Drosophila_melanogaster	Danaus_plexippus	SOIREF_CYC_Drosophila_melanogaster_O61734_main	SOIREF_CYC_Danaus_plexippus_A0A212EKE6_main	37.037037037037	PTHR23042:SF99	PROTEIN_CYCLE	PTHR23042:SF99	PROTEIN_CYCLE	PF00010;PF00989;PF14598	Helix-loop-helix_DNA-binding_domain;PAS_fold;PAS_domain	PF00010;PF00989;PF14598	Helix-loop-helix_DNA-binding_domain;PAS_fold;PAS_domain	NA	NA	NA	MEVQEFCENMEEIEDENYDEEKSARTSDENRKQNHSEIEKRRRDKMNTYINELSSMIPMCFAMQRKLDKLTVLRMAVQHLRGIRGSGSLHPFNGSDYRPSFLSDQELKMIILQASEGFLFVVGCDRGRILYVSDSVSSVLNSTQADLLGQSWFDVLHPKDIGKVKEQLSSLEQCPRERLIDAKTMLPVKTDVPQSLCRLCPGARRSFFCRMKLRTASNNQIKEESDTSSSSRSSTKRKSRLTTGHKYRVIQCTGYLKSWTPIKDEDQDADSDEQTTNLSCLVAIGRIPPNVRNSTVPASLDNHPNIRHVLFISRHSGEGKFLFIDQRATLVIGFLPQEILGTSFYEYFHNEDIAALMESHKMVMQVPEKVTTQVYRFRCKDNSYIQLQSEWRAFKNPWT…	MNVAVRPDVVRVFGQISRIFFGFGSNASSTSYELTVGAGAGAGPGACDDMAGAGAVLSLQPHAPHNPPPDPRKRKNQQYSDGYGLVCEVPMSGHAAVVPQIATTNRKRKPSSYGTASAYDDDGSEDTRSRSTVPDKRQNHSEIEKRRRDKMNTYISELSSMVPMCGAMARKLDKLTVLRMAVQHLRSVRGALSAGPLTVRPRPAFLSETELNALVLQAARDCFLMVVGCDRGRLLYVSASVSRMLNYDQSELIGQSLFDMLHPKDVGKVKEQLSSSDLSPRERLIDAKTMLPLKPDVVADASRLCPGARRSFFCRIKCRTEPSQASQSSQSSQGCQPCTNTQPSEVKEEEPNSKMKKKQAHEKKYCVVQCTGYLKSWAPAEMSDGCCTDAGSEEESCNL…	Danaus_plexippus__CYC__SOIREF_CYC_Danaus_plexippus_A0A212EKE6_main
OG0001225	CYC	SOIREF__TRINITY	Drosophila_melanogaster	Evadne_nordmanni	SOIREF_CYC_Drosophila_melanogaster_O61734_main	TRINITY_DN51_c0_g2_i52.p1_ORFtype_complete_len_719	41.6398713826367	PTHR23042:SF99	PROTEIN_CYCLE	PTHR23042:SF99	PROTEIN_CYCLE	PF00010;PF00989;PF14598	Helix-loop-helix_DNA-binding_domain;PAS_fold;PAS_domain	PF00010;PF08447;PF14598	Helix-loop-helix_DNA-binding_domain;PAS_fold;PAS_domain	sp|Q6YGZ5|BMAL1_TYTAL Aryl hydrocarbon receptor nuclear translocator-like protein 1 OS=Tyto alba OX=56313 GN=ARNTL PE=2 SV=1	3.385e-153	47.6	MEVQEFCENMEEIEDENYDEEKSARTSDENRKQNHSEIEKRRRDKMNTYINELSSMIPMCFAMQRKLDKLTVLRMAVQHLRGIRGSGSLHPFNGSDYRPSFLSDQELKMIILQASEGFLFVVGCDRGRILYVSDSVSSVLNSTQADLLGQSWFDVLHPKDIGKVKEQLSSLEQCPRERLIDAKTMLPVKTDVPQSLCRLCPGARRSFFCRMKLRTASNNQIKEESDTSSSSRSSTKRKSRLTTGHKYRVIQCTGYLKSWTPIKDEDQDADSDEQTTNLSCLVAIGRIPPNVRNSTVPASLDNHPNIRHVLFISRHSGEGKFLFIDQRATLVIGFLPQEILGTSFYEYFHNEDIAALMESHKMVMQVPEKVTTQVYRFRCKDNSYIQLQSEWRAFKNPWT…	MNKAKVRIAKKRGTSVISESDSESRSYKFQRSLSSASAVEFEDAQSHYSSVVDGEEEEAQEDMRMSATSSPTPSEEPRNRGGRQNHSEIEKRRRDKMNTYITELSRVVPMCITMSHKLDKLTVLRMAVQHLKTIRGAIHSYTEGDYKPAFLSDEELKRLILKSAEGFLFVVGCDRGRMLYVSESVCQVLNYSQGDLLGQSWFDILHPKDVAKVKEQLSSSDLSPRERLIDAKTMLPVKTDVPQGLSRLCPGARRSFYCRMKYKAASGAQEQSDSGSSKHRKSQSMNKEKKYMVVHCTGYLKSWAPAKIGMHDQDGEGDVDACNLSCLVAVGRVQPSTVLEKSKNERRSGNNSRETDSAVEKAPPAPSIEFTSRHAIDGNFVFVDQRATLLLGILPQELL…	Evadne_nordmanni__CYC__TRINITY_DN51_c0_g2_i52.p1_ORFtype_complete_len_719
OG0001225	CYC	SOIREF__TRINITY	Drosophila_melanogaster	Magelona_mirabilis	SOIREF_CYC_Drosophila_melanogaster_O61734_main	TRINITY_DN21780_c0_g1_i1.p1_ORFtype_3prime_partial_len_644	35.0983358547655	PTHR23042:SF99	PROTEIN_CYCLE	PTHR23042:SF52	ARYL_HYDROCARBON_RECEPTOR_NUCLEAR_TRANSLOCATOR-LIKE_PROTEIN_1	PF00010;PF00989;PF14598	Helix-loop-helix_DNA-binding_domain;PAS_fold;PAS_domain	PF00010;PF13426;PF14598	Helix-loop-helix_DNA-binding_domain;PAS_domain;PAS_domain	sp|Q9I8T7|BMAL1_CHICK Aryl hydrocarbon receptor nuclear translocator-like protein 1 OS=Gallus gallus OX=9031 GN=ARNTL PE=1 SV=1	1.176e-170	53.2	MEVQEFCENMEEIEDENYDEEKSARTSDENRKQNHSEIEKRRRDKMNTYINELSSMIPMCFAMQRKLDKLTVLRMAVQHLRGIRGSGSLHPFNGSDYRPSFLSDQELKMIILQASEGFLFVVGCDRGRILYVSDSVSSVLNSTQADLLGQSWFDVLHPKDIGKVKEQLSSLEQCPRERLIDAKTMLPVKTDVPQSLCRLCPGARRSFFCRMKLRTASNNQIKEESDTSSSSRSSTKRKSRLTTGHKYRVIQCTGYLKSWTPIKDEDQDADSDEQTTNLSCLVAIGRIPPNVRNSTVPASLDNHPNIRHVLFISRHSGEGKFLFIDQRATLVIGFLPQEILGTSFYEYFHNEDIAALMESHKMVMQVPEKVTTQVYRFRCKDNSYIQLQSEWRAFKNPWT…	MESGGGKKRSFFEMELDTDDIESTSSMVNSEDSKRYAKQNHSEIEKRRRDKLNTYITELATMIPMCNAMNRKLDKLTVLRMAVQYMKTVGGSTNPYTEVSHKPAFLSDDELKHLILKAAEGFLFVVGCDRGRLLYVSESVKNILCQKQSELIGTSLFDILHPEDISKVKEQLSSSDLAPRERLIDAKTMLPVKTEMPQLQSQLCSGARRVFFCRMKTANRAEASATKSDRDLESEHCHRKKKSDRRSYAVVHCTGHLKTWPPAKVGLDEDNDNDNEGCNLSCLVAIARVHSPFNQQTVVDNPSINVQPIEFTSRHALDGRFTYVDHEAAAILGYLPQELLGTSVYEYYHQDDVTHMAEAHKKVLKTKEKIETQTYRFRAKDTSYIHLKTKAFSFRNPWT…	Magelona_mirabilis__CYC__TRINITY_DN21780_c0_g1_i1.p1_ORFtype_3prime_partial_len_644
OG0001225	CYC	SOIREF__SOIREF	Drosophila_melanogaster	Mus_musculus	SOIREF_CYC_Drosophila_melanogaster_O61734_main	SOIREF_ARNTL2_Mus_musculus_Q2VPD4_main	32.8382838283828	PTHR23042:SF99	PROTEIN_CYCLE	PTHR23042:SF48	ARYL_HYDROCARBON_RECEPTOR_NUCLEAR_TRANSLOCATOR-LIKE_PROTEIN_2	PF00010;PF00989;PF14598	Helix-loop-helix_DNA-binding_domain;PAS_fold;PAS_domain	PF00010;PF00989;PF14598	Helix-loop-helix_DNA-binding_domain;PAS_fold;PAS_domain	NA	NA	NA	MEVQEFCENMEEIEDENYDEEKSARTSDENRKQNHSEIEKRRRDKMNTYINELSSMIPMCFAMQRKLDKLTVLRMAVQHLRGIRGSGSLHPFNGSDYRPSFLSDQELKMIILQASEGFLFVVGCDRGRILYVSDSVSSVLNSTQADLLGQSWFDVLHPKDIGKVKEQLSSLEQCPRERLIDAKTMLPVKTDVPQSLCRLCPGARRSFFCRMKLRTASNNQIKEESDTSSSSRSSTKRKSRLTTGHKYRVIQCTGYLKSWTPIKDEDQDADSDEQTTNLSCLVAIGRIPPNVRNSTVPASLDNHPNIRHVLFISRHSGEGKFLFIDQRATLVIGFLPQEILGTSFYEYFHNEDIAALMESHKMVMQVPEKVTTQVYRFRCKDNSYIQLQSEWRAFKNPWT…	MEFPRKRRGRDSQPLQSEFMTDTTVESLPQNPFASLLSTRTGVSAPSGIREAHSQMEKRRRDKMNHLIQKLSSMIPPHIPTAHKLDKLSVLRRAVQYLRSLRGMTELYLGENSKPSFIQDKELSHLILKAAEGFLFVVGCERGRIFYVSKSVSKTLRYDQASLIGQNLFDFLHPKDVAKVKEQLSCDGSPREKPIDTKTSQVYSHPYTGRPRMHSGSRRSFFFRMKSCTVPVKEEQPCSSCSKKKDHRKFHTVHCTGYLRSWPLNVVGMEKESGGGKDSGPLTCLVAMGRLHPYIVPQKSGKINVRPAEFITRFAMNGKFVYVDQRATAILGYLPQELLGTSCYEYFHQDDHSSLTDKHKAVLQSKEKILTDSYKFRVKDGAFVTLKSEWFSFTNPWTK…	Mus_musculus__CYC__SOIREF_ARNTL2_Mus_musculus_Q2VPD4_main
OG0001225	CYC	SOIREF__SOIREF	Drosophila_melanogaster	Mus_musculus	SOIREF_CYC_Drosophila_melanogaster_O61734_main	SOIREF_ARNTL_Mus_musculus_Q9WTL8_main	34.9768875192604	PTHR23042:SF99	PROTEIN_CYCLE	PTHR23042:SF52	ARYL_HYDROCARBON_RECEPTOR_NUCLEAR_TRANSLOCATOR-LIKE_PROTEIN_1	PF00010;PF00989;PF14598	Helix-loop-helix_DNA-binding_domain;PAS_fold;PAS_domain	PF00010;PF00989;PF14598	Helix-loop-helix_DNA-binding_domain;PAS_fold;PAS_domain	NA	NA	NA	MEVQEFCENMEEIEDENYDEEKSARTSDENRKQNHSEIEKRRRDKMNTYINELSSMIPMCFAMQRKLDKLTVLRMAVQHLRGIRGSGSLHPFNGSDYRPSFLSDQELKMIILQASEGFLFVVGCDRGRILYVSDSVSSVLNSTQADLLGQSWFDVLHPKDIGKVKEQLSSLEQCPRERLIDAKTMLPVKTDVPQSLCRLCPGARRSFFCRMKLRTASNNQIKEESDTSSSSRSSTKRKSRLTTGHKYRVIQCTGYLKSWTPIKDEDQDADSDEQTTNLSCLVAIGRIPPNVRNSTVPASLDNHPNIRHVLFISRHSGEGKFLFIDQRATLVIGFLPQEILGTSFYEYFHNEDIAALMESHKMVMQVPEKVTTQVYRFRCKDNSYIQLQSEWRAFKNPWT…	MADQRMDISSTISDFMSPGPTDLLSGSLGTSGVDCNRKRKGSATDYQLDDFAFEESMDTDKDDPHGRLEYAEHQGRIKNAREAHSQIEKRRRDKMNSFIDELASLVPTCNAMSRKLDKLTVLRMAVQHMKTLRGATNPYTEANYKPTFLSDDELKHLILRAADGFLFVVGCDRGKILFVSESVFKILNYSQNDLIGQSLFDYLHPKDIAKVKEQLSSSDTAPRERLIDAKTGLPVKTDITPGPSRLCSGARRSFFCRMKCNRPSVKVEDKDFASTCSKKKDRKSFCTIHSTGYLKSWPPTKMGLDEDNEPDNEGCNLSCLVAIGRLHSHMVPQPANGEIRVKSMEYVSRHAIDGKFVFVDQRATAILAYLPQELLGTSCYEYFHQDDIGHLAECHRQVL…	Mus_musculus__CYC__SOIREF_ARNTL_Mus_musculus_Q9WTL8_main
OG0001225	CYC	SOIREF__TRINITY	Drosophila_melanogaster	Oikopleura_dioica	SOIREF_CYC_Drosophila_melanogaster_O61734_main	TRINITY_DN754_c0_g1_i17.p1_ORFtype_complete_len_646	27.5590551181102	PTHR23042:SF99	PROTEIN_CYCLE	PTHR23042	CIRCADIAN_PROTEIN_CLOCK/ARNT/BMAL/PAS	PF00010;PF00989;PF14598	Helix-loop-helix_DNA-binding_domain;PAS_fold;PAS_domain	PF00010;PF00989;PF14598	Helix-loop-helix_DNA-binding_domain;PAS_fold;PAS_domain	sp|Q9I8T7|BMAL1_CHICK Aryl hydrocarbon receptor nuclear translocator-like protein 1 OS=Gallus gallus OX=9031 GN=ARNTL PE=1 SV=1	1.788e-77	33.2	MEVQEFCENMEEIEDENYDEEKSARTSDENRKQNHSEIEKRRRDKMNTYINELSSMIPMCFAMQRKLDKLTVLRMAVQHLRGIRGSGSLHPFNGSDYRPSFLSDQELKMIILQASEGFLFVVGCDRGRILYVSDSVSSVLNSTQADLLGQSWFDVLHPKDIGKVKEQLSSLEQCPRERLIDAKTMLPVKTDVPQSLCRLCPGARRSFFCRMKLRTASNNQIKEESDTSSSSRSSTKRKSRLTTGHKYRVIQCTGYLKSWTPIKDEDQDADSDEQTTNLSCLVAIGRIPPNVRNSTVPASLDNHPNIRHVLFISRHSGEGKFLFIDQRATLVIGFLPQEILGTSFYEYFHNEDIAALMESHKMVMQVPEKVTTQVYRFRCKDNSYIQLQSEWRAFKNPWT…	MLAGFGHESLLGTGSMLPPPVSSSGGHHDLSHSTADEVLGAAMADQLASLHHQLKRPTHTSYGTDSDMDFDLKSRADSVDSSGRPLPKKSRPNHSLIEKRRRDKMKAHIHELAALVPMCAAINTNKLDKFTVLRLALQHIKSLLGSARPAAGAASLYKPSFVSDEELKQLMAYSGDGFVLVAGCDRGRVLFTSNSTSDILSQTPQDMLGRSLFDLLHSDDCDTLKSQLLTAEHGPRERLIDIKTGVSIKTESSPSFLSSAGAKRSFFCRMKKQKNEDDPNSVEFINVQVSGYIRTFPSSQCIPSCLQSQEQASQVKVEDGPAPDQAVTAFCGIVRPVAPPKTQQSPTRDQEFVLRLSPSGRVLDCDERIKGLLDLVPQEIVGTSIYDHLHRNDIPRIVE…	Oikopleura_dioica__CYC__TRINITY_DN754_c0_g1_i17.p1_ORFtype_complete_len_646
OG0001225	CYC	SOIREF__TRINITY	Drosophila_melanogaster	Phialella_quadrata	SOIREF_CYC_Drosophila_melanogaster_O61734_main	TRINITY_DN8584_c0_g1_i1.p1_ORFtype_complete_len_712	27.4285714285714	PTHR23042:SF99	PROTEIN_CYCLE	PTHR23042	CIRCADIAN_PROTEIN_CLOCK/ARNT/BMAL/PAS	PF00010;PF00989;PF14598	Helix-loop-helix_DNA-binding_domain;PAS_fold;PAS_domain	PF00010;PF00989;PF14598	Helix-loop-helix_DNA-binding_domain;PAS_fold;PAS_domain	sp|P27540|ARNT_HUMAN Aryl hydrocarbon receptor nuclear translocator OS=Homo sapiens OX=9606 GN=ARNT PE=1 SV=1	1.903e-113	51.1	MEVQEFCENMEEIEDENYDEEKSARTSDENRKQNHSEIEKRRRDKMNTYINELSSMIPMCFAMQRKLDKLTVLRMAVQHLRGIRGSGSLHPFNGSDYRPSFLSDQELKMIILQASEGFLFVVGCDRGRILYVSDSVSSVLNSTQADLLGQSWFDVLHPKDIGKVKEQLSSLEQCPRERLIDAKTMLPVKTDVPQSLCRLCPGARRSFFCRMKLRTASNNQIKEESDTSSSSRSSTKRKSRLTTGHKYRVIQCTGYLKSWTPIKDEDQDADSDEQTTNLSCLVAIGRIPPNVRNSTVPASLDNHPNIRHVLFISRHSGEGKFLFIDQRATLVIGFLPQEILGTSFYEYFHNEDIAALMESHKMVMQVPEKVTTQVYRFRCKDNSYIQLQSEWRAFKNPWT…	MADQAFGGNYRKRTKPAGVRDGSDEEDFREGKPKNPRYETKEQSKERFARENHSEIERRRRNKMNQYIHELSEMVPTCNGLIRKPDKLTILKMAVSYMRSLRGSPPPADSNYKPSFLSDQELKHLVLEAADGFLFIVACKTGTILYVSDSVTPVLNQAQNDWIDAPFFDVIHPEDIDKIKDQLATEISSETRILDLKTGSVRTDGNISGSNISNGSRRNFMVRMKCGTYEGDFADTDTHLMEIKNRCKEKRISYKDESYSVVHCTGYIRSVDQLTTSPEEDILGGMGGLGGDKNDGDLCLVAIGRLEPTSMPTSKDLVEATPATEFITRQTLDGRFSFVDQRVTDILGYRPVDLLGKRCYEFYVKEDIEHMMENFDQVLKLKGNQISIQYKFKHMNGEP…	Phialella_quadrata__CYC__TRINITY_DN8584_c0_g1_i1.p1_ORFtype_complete_len_712
OG0001225	CYC	SOIREF__TRINITY	Drosophila_melanogaster	Podon_leuckartii	SOIREF_CYC_Drosophila_melanogaster_O61734_main	TRINITY_DN5913_c0_g2_i3.p1_ORFtype_complete_len_542	30.9982486865149	PTHR23042:SF99	PROTEIN_CYCLE	PTHR23042:SF99	PROTEIN_CYCLE	PF00010;PF00989;PF14598	Helix-loop-helix_DNA-binding_domain;PAS_fold;PAS_domain	PF08447;PF14598	PAS_fold;PAS_domain	sp|Q6YGZ5|BMAL1_TYTAL Aryl hydrocarbon receptor nuclear translocator-like protein 1 OS=Tyto alba OX=56313 GN=ARNTL PE=2 SV=1	1.218e-107	43.6	MEVQEFCENMEEIEDENYDEEKSARTSDENRKQNHSEIEKRRRDKMNTYINELSSMIPMCFAMQRKLDKLTVLRMAVQHLRGIRGSGSLHPFNGSDYRPSFLSDQELKMIILQASEGFLFVVGCDRGRILYVSDSVSSVLNSTQADLLGQSWFDVLHPKDIGKVKEQLSSLEQCPRERLIDAKTMLPVKTDVPQSLCRLCPGARRSFFCRMKLRTASNNQIKEESDTSSSSRSSTKRKSRLTTGHKYRVIQCTGYLKSWTPIKDEDQDADSDEQTTNLSCLVAIGRIPPNVRNSTVPASLDNHPNIRHVLFISRHSGEGKFLFIDQRATLVIGFLPQEILGTSFYEYFHNEDIAALMESHKMVMQVPEKVTTQVYRFRCKDNSYIQLQSEWRAFKNPWT…	MLYVSESVCQVLNYSQGDLLGQSWFDILHPKDVAKVKEQLSSSDLSPRERLIDAKTMLPVKTDVPQGLSRLCPGARRSFYCRMKYKAASGAQEQSDSGSSKHRKSQSMNKEKKYMVVHCTGYLKSWAPAKIGMHDQDGEGDVDACNLSCLVAVGRVQPSTVLEKSKNERRSGNNSRETDSAVEKAPPAPSIEFTSRHAIDGNFVFVDQRATLLLGILPQELLGTSMYEYYHVEDIAALTEKHKAALQTTEVVTTAVYRFRTKEGTYVRLQTRWKSFRNPWTKDIEFIVAKNSYLSSDHIDSNSSDVAASNYSEMFYPSPGDGMKSNNAPVRGRPFNMDLKASKIGKTVADEVLDSHRRSCSSMSSSTVRSPGSLFSVSAAASPFSNVGSPLGSDSSLLV…	Podon_leuckartii__CYC__TRINITY_DN5913_c0_g2_i3.p1_ORFtype_complete_len_542
OG0001225	CYC	SOIREF__TRINITY	Drosophila_melanogaster	Podon_leuckartii	SOIREF_CYC_Drosophila_melanogaster_O61734_main	TRINITY_DN5913_c0_g1_i26.p1_ORFtype_complete_len_895	41.2844036697248	PTHR23042:SF99	PROTEIN_CYCLE	PTHR23042:SF99	PROTEIN_CYCLE	PF00010;PF00989;PF14598	Helix-loop-helix_DNA-binding_domain;PAS_fold;PAS_domain	PF00010;PF00989;PF14598	Helix-loop-helix_DNA-binding_domain;PAS_fold;PAS_domain	sp|Q91YA9|BMAL1_NANGA Aryl hydrocarbon receptor nuclear translocator-like protein 1 OS=Nannospalax galili OX=1026970 GN=Arntl PE=1 SV=1	6.763e-154	48	MEVQEFCENMEEIEDENYDEEKSARTSDENRKQNHSEIEKRRRDKMNTYINELSSMIPMCFAMQRKLDKLTVLRMAVQHLRGIRGSGSLHPFNGSDYRPSFLSDQELKMIILQASEGFLFVVGCDRGRILYVSDSVSSVLNSTQADLLGQSWFDVLHPKDIGKVKEQLSSLEQCPRERLIDAKTMLPVKTDVPQSLCRLCPGARRSFFCRMKLRTASNNQIKEESDTSSSSRSSTKRKSRLTTGHKYRVIQCTGYLKSWTPIKDEDQDADSDEQTTNLSCLVAIGRIPPNVRNSTVPASLDNHPNIRHVLFISRHSGEGKFLFIDQRATLVIGFLPQEILGTSFYEYFHNEDIAALMESHKMVMQVPEKVTTQVYRFRCKDNSYIQLQSEWRAFKNPWT…	MDQRSNRNVFGGIDWTTGLLLNDTTVEGYQGYQQGLQAAQYPVSNQSIGQSSNPSAATYFTSSYTTAQISTENSTTVSRTGTSFQDLNPGSADCLLTAGTGGDLYSTGPQRNSSASQQYPFPGEQVERAHPTLSSSAIKSIRSSLSSTAPMPGPSQVSRGVRSDSFIMNKMSKGKTKIRTSKKRGTSVMSESISDDENRSYKFQRSLSSSVTEFDDLQSHFSSLAGDEEDNHENMRISPASSPTPSEEPRNRGGRQNHSEIEKRRRDKMNTYITELSRVVPMCMTMSHKLDKLTVLRMAVQHLKTIRGAINSYTEFDYKPAFLSDEELKRLIIQSAEGFLFVVGCDRGRMLYVSESVCQVLNYSQGDLLGQSWFDILHPKDVAKVKEQLSSSDLSPRER…	Podon_leuckartii__CYC__TRINITY_DN5913_c0_g1_i26.p1_ORFtype_complete_len_895
OG0001225	CYC	SOIREF__TRINITY	Drosophila_melanogaster	Poecilochaetus_sp	SOIREF_CYC_Drosophila_melanogaster_O61734_main	TRINITY_DN73667_c0_g1_i1.p1_ORFtype_internal_len_122	15.4970760233918	PTHR23042:SF99	PROTEIN_CYCLE	PTHR23042	CIRCADIAN_PROTEIN_CLOCK/ARNT/BMAL/PAS	PF00010;PF00989;PF14598	Helix-loop-helix_DNA-binding_domain;PAS_fold;PAS_domain	PF00010	Helix-loop-helix_DNA-binding_domain	sp|Q5R4T2|BMAL1_PONAB Aryl hydrocarbon receptor nuclear translocator-like protein 1 OS=Pongo abelii OX=9601 GN=ARNTL PE=2 SV=1	3.229e-18	70.1	MEVQEFCENMEEIEDENYDEEKSARTSDENRKQNHSEIEKRRRDKMNTYINELSSMIPMCFAMQRKLDKLTVLRMAVQHLRGIRGSGSLHPFNGSDYRPSFLSDQELKMIILQASEGFLFVVGCDRGRILYVSDSVSSVLNSTQADLLGQSWFDVLHPKDIGKVKEQLSSLEQCPRERLIDAKTMLPVKTDVPQSLCRLCPGARRSFFCRMKLRTASNNQIKEESDTSSSSRSSTKRKSRLTTGHKYRVIQCTGYLKSWTPIKDEDQDADSDEQTTNLSCLVAIGRIPPNVRNSTVPASLDNHPNIRHVLFISRHSGEGKFLFIDQRATLVIGFLPQEILGTSFYEYFHNEDIAALMESHKMVMQVPEKVTTQVYRFRCKDNSYIQLQSEWRAFKNPWT…	IDKTDDEMGPWMMAVSSAMAGAASQGNNPSYHFCSGGGSSIMSSKLDDLSGMESAGGSSKDMRMGKASRQNHSEIERRRRDKMNAYIKELSKIVPLCNAMNRKLDKLTILRMTVQHMKNLRG	Poecilochaetus_sp__CYC__TRINITY_DN73667_c0_g1_i1.p1_ORFtype_internal_len_122
OG0001225	CYC	SOIREF__TRINITY	Drosophila_melanogaster	Rathkea_octopunctata	SOIREF_CYC_Drosophila_melanogaster_O61734_main	TRINITY_DN926_c1_g1_i1.p1_ORFtype_complete_len_701	27.8350515463918	PTHR23042:SF99	PROTEIN_CYCLE	PTHR23042	CIRCADIAN_PROTEIN_CLOCK/ARNT/BMAL/PAS	PF00010;PF00989;PF14598	Helix-loop-helix_DNA-binding_domain;PAS_fold;PAS_domain	PF00010;PF00989;PF14598	Helix-loop-helix_DNA-binding_domain;PAS_fold;PAS_domain	sp|Q9BE97|ARNT_BOVIN Aryl hydrocarbon receptor nuclear translocator OS=Bos taurus OX=9913 GN=ARNT PE=1 SV=1	8.666e-113	50.6	MEVQEFCENMEEIEDENYDEEKSARTSDENRKQNHSEIEKRRRDKMNTYINELSSMIPMCFAMQRKLDKLTVLRMAVQHLRGIRGSGSLHPFNGSDYRPSFLSDQELKMIILQASEGFLFVVGCDRGRILYVSDSVSSVLNSTQADLLGQSWFDVLHPKDIGKVKEQLSSLEQCPRERLIDAKTMLPVKTDVPQSLCRLCPGARRSFFCRMKLRTASNNQIKEESDTSSSSRSSTKRKSRLTTGHKYRVIQCTGYLKSWTPIKDEDQDADSDEQTTNLSCLVAIGRIPPNVRNSTVPASLDNHPNIRHVLFISRHSGEGKFLFIDQRATLVIGFLPQEILGTSFYEYFHNEDIAALMESHKMVMQVPEKVTTQVYRFRCKDNSYIQLQSEWRAFKNPWT…	MAEPMFTNNQYRKRKPSGLLRDNFSDDEDGVDGRSKSARYNETKEQSKERFARENHSEIERRRRNKMNAYINELSDMVPSCNGLIRKPDKLTILKMAVSYMKSLRGSPPPADSNFKPSFLSDQELKHLVLEAADGFLFAVTCTSATFIYVSDSVTPVLNQSQADLINQSFYDMIHPEDIGKMKDQLATEVTSDTRILDLKTGNVRKDNAIGGNRLNTGSRRNFVVRMKCGNYEGDFDETDSRMFEIKNRCKEKRICYKDESYAVVHCTGYIRNLNQLTSATNEESSSDGDEDALPCLVAIGRLQPTSMPTSKDLIEAAPATEFITRQTLDGRFSFVDQRVTDILGYRPVDLLGKSCYDFYVSEDVEYMVENYEQVLKLKGQPLSIRYHFKHENGDPVLL…	Rathkea_octopunctata__CYC__TRINITY_DN926_c1_g1_i1.p1_ORFtype_complete_len_701
OG0001225	CYC	SOIREF__TRINITY	Drosophila_melanogaster	Temora_longicornis	SOIREF_CYC_Drosophila_melanogaster_O61734_main	TRINITY_DN4498_c0_g2_i3.p1_ORFtype_3prime_partial_len_580	38.9655172413793	PTHR23042:SF99	PROTEIN_CYCLE	PTHR23042	CIRCADIAN_PROTEIN_CLOCK/ARNT/BMAL/PAS	PF00010;PF00989;PF14598	Helix-loop-helix_DNA-binding_domain;PAS_fold;PAS_domain	PF00010;PF00989;PF14598	Helix-loop-helix_DNA-binding_domain;PAS_fold;PAS_domain	sp|O61734|CYCL_DROME Protein cycle OS=Drosophila melanogaster OX=7227 GN=cyc PE=1 SV=2	4.294e-114	50.2	MEVQEFCENMEEIEDENYDEEKSARTSDENRKQNHSEIEKRRRDKMNTYINELSSMIPMCFAMQRKLDKLTVLRMAVQHLRGIRGSGSLHPFNGSDYRPSFLSDQELKMIILQASEGFLFVVGCDRGRILYVSDSVSSVLNSTQADLLGQSWFDVLHPKDIGKVKEQLSSLEQCPRERLIDAKTMLPVKTDVPQSLCRLCPGARRSFFCRMKLRTASNNQIKEESDTSSSSRSSTKRKSRLTTGHKYRVIQCTGYLKSWTPIKDEDQDADSDEQTTNLSCLVAIGRIPPNVRNSTVPASLDNHPNIRHVLFISRHSGEGKFLFIDQRATLVIGFLPQEILGTSFYEYFHNEDIAALMESHKMVMQVPEKVTTQVYRFRCKDNSYIQLQSEWRAFKNPWT…	MTERAAAESGLWSVPETVHNSSVGNAFPDFFVHGQEDLLAIMDLQGDPAQSANADNSKRKEPQENGIKEEECKQMRLMDQNDFSPPFKHAFKGEPKKFVRQNHSEIEKRRRDKMNTYITELSSMVPTCVNMNRKMDKLTVLRLAVQHLKTIRGSLDNYTEAPHKPLILTDSELKKLILPSADGFIFVVDSARTRILYVSESVSDILNFSHKDLIGQSLFDILHPKDIEPVKEQLTNYDAPRERLIDSKTMLPLKGGEVPQSLSRLHPGARRVFFCRMKCKPGKLEVVKEENEISPDPMLNTGYNQTLSSSSLRNEDKRKKYAGGDKKYLSIQCTGYLKTCPLTKAEREDMADLVSETDTSISCFVAVGRLQPSLQQTIEDCVDRGKTQAHGVEFFSRHG…	Temora_longicornis__CYC__TRINITY_DN4498_c0_g2_i3.p1_ORFtype_3prime_partial_len_580
OG0000607	PDP1e	SOIREF__TRINITY	Drosophila_melanogaster	Acartia_clausii	SOIREF_PDP1e_Drosophila_melanogaster_Q8SZT1_main	TRINITY_DN4264_c0_g1_i4.p1_ORFtype_complete_len_394	22.0030349013657	PTHR11988:SF27	GH27708P	PTHR11988	THYROTROPH_EMBRYONIC_FACTOR_RELATED	PF07716	Basic_region_leucine_zipper	PF07716	Basic_region_leucine_zipper	sp|Q16534|HLF_HUMAN Hepatic leukemia factor OS=Homo sapiens OX=9606 GN=HLF PE=2 SV=1	2.2e-27	52.8	MSSDTNSCTSFFAQEHANATLSQYFQQLNSHVAAAAAGNSGGNSSSSNNNNSSGNNSSSGNSDSGNDGSMTGSSGTMDNHRSSVSSNDSGKSSATGGGGAGATSNNGVNAWALQQQQQTAALHHQQQQQHQQQQQHQQHLQQHHQAHHQHVLQQQQQQQQQHSQHQHQQQHHGHPLHPHHTHQQQQQQQQQQQPPPQHHQQQQQQHAQQQQQQHHAAQLAHTLSSAAVAAAAGNTGGNTNPHSIFGTGNFHYKTNNSWTLPTLTYQRIYQENPHYQRNSFMDPQSNAAAAAAAAAASCNAAAVAAAAAVASGNQGSNGNASGNGNAVVAATGNGNGGNPGQNNNNNNGNNSGNSNNNSNNNVSSVQHVANAVAAAVIANEHHNHLNSLKARFQPASSGR…	MQAEAWTGHTQGMTIRDILEKVDLFNVNVQNSQKGTEKHLSKGQDGKTIIETNDPSSAYLGPKLWDRQITLDLGLDLDSSADEGSISGLSCGPRSYGCLSPADGAAGASGIDIGGLSPGGSGLGSSGMSPVFSKISIEVEPKERQRSVSSDLQVMNMEEFLAENGLSLDMDPNLPLEICAQTNIQTNTEIRDVKPSLQMTRPNVIMNVPKVENREVSVVTAKRGLEADDDVDDPSQVTVVKRASNDFLYAESKRARLEREKAEKKRKFELELEFDPQDLALATVPGAQFDPSTRTFDVDELRPQPIIRKRKRIYVPDDNKDDRYWNNRVKNNVAARRSREARRLKENQIALRAAYLEKENRVIKMELEDVKFDNTKLATERDILKMKLAKYEKM	Acartia_clausii__PDP1e__TRINITY_DN4264_c0_g1_i4.p1_ORFtype_complete_len_394
OG0000607	PDP1e	SOIREF__TRINITY	Drosophila_melanogaster	Acartia_clausii	SOIREF_PDP1e_Drosophila_melanogaster_Q8SZT1_main	TRINITY_DN58787_c0_g1_i2.p1_ORFtype_complete_len_324	20.2898550724638	PTHR11988:SF27	GH27708P	PTHR11988	THYROTROPH_EMBRYONIC_FACTOR_RELATED	PF07716	Basic_region_leucine_zipper	PF07716	Basic_region_leucine_zipper	sp|Q16534|HLF_HUMAN Hepatic leukemia factor OS=Homo sapiens OX=9606 GN=HLF PE=2 SV=1	9.394e-23	57.2	MSSDTNSCTSFFAQEHANATLSQYFQQLNSHVAAAAAGNSGGNSSSSNNNNSSGNNSSSGNSDSGNDGSMTGSSGTMDNHRSSVSSNDSGKSSATGGGGAGATSNNGVNAWALQQQQQTAALHHQQQQQHQQQQQHQQHLQQHHQAHHQHVLQQQQQQQQQHSQHQHQQQHHGHPLHPHHTHQQQQQQQQQQQPPPQHHQQQQQQHAQQQQQQHHAAQLAHTLSSAAVAAAAGNTGGNTNPHSIFGTGNFHYKTNNSWTLPTLTYQRIYQENPHYQRNSFMDPQSNAAAAAAAAAASCNAAAVAAAAAVASGNQGSNGNASGNGNAVVAATGNGNGGNPGQNNNNNNGNNSGNSNNNSNNNVSSVQHVANAVAAAVIANEHHNHLNSLKARFQPASSGR…	MVVDVKKLMGRVDCLQQNQWNMDYDGAMKPLKGKEGNNWNSFPNSQTAFLGPQLWEKKISMSNVDQDFKNWQGYRGWNETQQNCQNVGSYQDQQQQHLQAMEQGFQTLQQGFQTLHQQQIQEWAFNPPKIEPAKMMDTSPHSHHQQSNSSNPSPPCRMETKNDDVEFKVSDDDLALAIVPGAQFDPKTRCFSAEELKPQPIIRKRAKHFTAENDKDDRYWEKRSKNNIAARRSREARRLKENQIALRAAYLEKQNMHLKVTLKRLNIENAHIKVNVDHLLARIVEKQKSMEAERINNLNNNLVNNQIINNSNNCSTTNQLQMAN	Acartia_clausii__PDP1e__TRINITY_DN58787_c0_g1_i2.p1_ORFtype_complete_len_324
OG0000607	PDP1e	SOIREF__TRINITY	Drosophila_melanogaster	Acartia_clausii	SOIREF_PDP1e_Drosophila_melanogaster_Q8SZT1_main	TRINITY_DN5258_c0_g1_i1.p1_ORFtype_complete_len_415	26.4264264264264	PTHR11988:SF27	GH27708P	PTHR11988	THYROTROPH_EMBRYONIC_FACTOR_RELATED	PF07716	Basic_region_leucine_zipper	PF07716	Basic_region_leucine_zipper	sp|Q16534|HLF_HUMAN Hepatic leukemia factor OS=Homo sapiens OX=9606 GN=HLF PE=2 SV=1	2.699e-29	64.8	MSSDTNSCTSFFAQEHANATLSQYFQQLNSHVAAAAAGNSGGNSSSSNNNNSSGNNSSSGNSDSGNDGSMTGSSGTMDNHRSSVSSNDSGKSSATGGGGAGATSNNGVNAWALQQQQQTAALHHQQQQQHQQQQQHQQHLQQHHQAHHQHVLQQQQQQQQQHSQHQHQQQHHGHPLHPHHTHQQQQQQQQQQQPPPQHHQQQQQQHAQQQQQQHHAAQLAHTLSSAAVAAAAGNTGGNTNPHSIFGTGNFHYKTNNSWTLPTLTYQRIYQENPHYQRNSFMDPQSNAAAAAAAAAASCNAAAVAAAAAVASGNQGSNGNASGNGNAVVAATGNGNGGNPGQNNNNNNGNNSGNSNNNSNNNVSSVQHVANAVAAAVIANEHHNHLNSLKARFQPASSGR…	MDTPPTGRNILQRVGTPAPTKQERRSKSSSPSPERNMNMKQENPTFLVPPLWKDSLSLENIANDFLDSNVTGEVMKLDDFLKELQSSDVQENMEDLCGVQSGQGQGMLAQNQDQQMHDVRNQQDPHNRYNLIRPANIESLRESSDHNPHQQLLQDPHGHQHQQQQQLGHQHHSSRQLQQQQDHHGAGGISGPVRPPIMHHVGKPPELYNNHNLQENNNNSGIPQASVRPLVRQNLVSPDDHLQLHDDRLSPESKTSLLASKRKERMRTTDDEDSEDDTRSFNGYTSTVCVNFSQDDLRLATIPGQGQDFDPATRRFSEEELKPQPIIRKRKKQFVPEELKNNKYWAKRCKNNEAAKRSREARRLKENQIAMRARFLEEENSALKSEVDNLKKENVDLKQ…	Acartia_clausii__PDP1e__TRINITY_DN5258_c0_g1_i1.p1_ORFtype_complete_len_415
OG0000607	PDP1e	SOIREF__TRINITY	Drosophila_melanogaster	Acartia_clausii	SOIREF_PDP1e_Drosophila_melanogaster_Q8SZT1_main	TRINITY_DN4005_c0_g1_i1.p1_ORFtype_complete_len_327	19.0184049079755	PTHR11988:SF27	GH27708P	PTHR11988	THYROTROPH_EMBRYONIC_FACTOR_RELATED	PF07716	Basic_region_leucine_zipper	PF07716	Basic_region_leucine_zipper	sp|Q16534|HLF_HUMAN Hepatic leukemia factor OS=Homo sapiens OX=9606 GN=HLF PE=2 SV=1	4.251e-30	36.9	MSSDTNSCTSFFAQEHANATLSQYFQQLNSHVAAAAAGNSGGNSSSSNNNNSSGNNSSSGNSDSGNDGSMTGSSGTMDNHRSSVSSNDSGKSSATGGGGAGATSNNGVNAWALQQQQQTAALHHQQQQQHQQQQQHQQHLQQHHQAHHQHVLQQQQQQQQQHSQHQHQQQHHGHPLHPHHTHQQQQQQQQQQQPPPQHHQQQQQQHAQQQQQQHHAAQLAHTLSSAAVAAAAGNTGGNTNPHSIFGTGNFHYKTNNSWTLPTLTYQRIYQENPHYQRNSFMDPQSNAAAAAAAAAASCNAAAVAAAAAVASGNQGSNGNASGNGNAVVAATGNGNGGNPGQNNNNNNGNNSGNSNNNSNNNVSSVQHVANAVAAAVIANEHHNHLNSLKARFQPASSGR…	MEGTVWNNVTMNELLDRLQPKQPAMETAATLKAKLEAEPNIAPESAYLGPKLWQKPISLQEFNEDDFFVMNIEDFLSENDLDKQHLDRAMKCDESSPEPDEMRCASPASLSFKSPISPEGSSMCSERPSFVLSPTPATPSPRPGAATPSPRPGVIVSTKKEVNTDNDIHQQLGQERNSFLYAESKRAKMEREKAEKKRKLEAEMEFAPEDLALATVPGADFDPRERSFNIEELKPQPIIRKRSKIYVPDSQKDERYWEKRSTNNFAARRSREARRLKENQIALRAAYLERQNNMLKRDLEDTKFENSKLAMERDILKKKLEKYESMQ	Acartia_clausii__PDP1e__TRINITY_DN4005_c0_g1_i1.p1_ORFtype_complete_len_327
OG0000607	PDP1e	SOIREF__TRINITY	Drosophila_melanogaster	Acartia_tonsa	SOIREF_PDP1e_Drosophila_melanogaster_Q8SZT1_main	TRINITY_DN18110_c0_g1_i4.p1_ORFtype_complete_len_393	22.3404255319149	PTHR11988:SF27	GH27708P	PTHR11988	THYROTROPH_EMBRYONIC_FACTOR_RELATED	PF07716	Basic_region_leucine_zipper	PF07716	Basic_region_leucine_zipper	sp|Q16534|HLF_HUMAN Hepatic leukemia factor OS=Homo sapiens OX=9606 GN=HLF PE=2 SV=1	3.601e-28	59.5	MSSDTNSCTSFFAQEHANATLSQYFQQLNSHVAAAAAGNSGGNSSSSNNNNSSGNNSSSGNSDSGNDGSMTGSSGTMDNHRSSVSSNDSGKSSATGGGGAGATSNNGVNAWALQQQQQTAALHHQQQQQHQQQQQHQQHLQQHHQAHHQHVLQQQQQQQQQHSQHQHQQQHHGHPLHPHHTHQQQQQQQQQQQPPPQHHQQQQQQHAQQQQQQHHAAQLAHTLSSAAVAAAAGNTGGNTNPHSIFGTGNFHYKTNNSWTLPTLTYQRIYQENPHYQRNSFMDPQSNAAAAAAAAAASCNAAAVAAAAAVASGNQGSNGNASGNGNAVVAATGNGNGGNPGQNNNNNNGNNSGNSNNNSNNNVSSVQHVANAVAAAVIANEHHNHLNSLKARFQPASSGR…	MAEAVWNGHTQGMTIRDILEKVDLFNVSVLNSNQKGTEKQHLSKDTDGKTIIKVNDPSSAYLGPKLWDKQISLDLGLDLDSSADEGAAGPSGSGERNSGDASGYGVSSGMSPGFAGISIQGSPKERARSTSSDLQVMNMEEFLAENGLSLDIGDSLPINEVCSGPSVLDYETSPQGHTNINKTLEFRDVKPAITRPNVIMNVPKVERQVAAAPKRPITAVLDDTEDDCDGEIDDPVPNKKPSNEFLYAESKRARLEREKAEKKRKFELELEFAPEDLALATVPGAQFDPSTRTFDVEELRPQPIIRKRKRIYVPDDAKDEKYWNCRIKNNVAARRSREARRLKENQIALRAAYLEKENRVLKQELDDVKFENTKLATERDILKMKLAKFEQMM	Acartia_tonsa__PDP1e__TRINITY_DN18110_c0_g1_i4.p1_ORFtype_complete_len_393
OG0000607	PDP1e	SOIREF__TRINITY	Drosophila_melanogaster	Acartia_tonsa	SOIREF_PDP1e_Drosophila_melanogaster_Q8SZT1_main	TRINITY_DN7306_c0_g1_i1.p1_ORFtype_complete_len_412	26.412213740458	PTHR11988:SF27	GH27708P	PTHR11988	THYROTROPH_EMBRYONIC_FACTOR_RELATED	PF07716	Basic_region_leucine_zipper	PF07716	Basic_region_leucine_zipper	sp|Q16534|HLF_HUMAN Hepatic leukemia factor OS=Homo sapiens OX=9606 GN=HLF PE=2 SV=1	1.136e-28	59.1	MSSDTNSCTSFFAQEHANATLSQYFQQLNSHVAAAAAGNSGGNSSSSNNNNSSGNNSSSGNSDSGNDGSMTGSSGTMDNHRSSVSSNDSGKSSATGGGGAGATSNNGVNAWALQQQQQTAALHHQQQQQHQQQQQHQQHLQQHHQAHHQHVLQQQQQQQQQHSQHQHQQQHHGHPLHPHHTHQQQQQQQQQQQPPPQHHQQQQQQHAQQQQQQHHAAQLAHTLSSAAVAAAAGNTGGNTNPHSIFGTGNFHYKTNNSWTLPTLTYQRIYQENPHYQRNSFMDPQSNAAAAAAAAAASCNAAAVAAAAAVASGNQGSNGNASGNGNAVVAATGNGNGGNPGQNNNNNNGNNSGNSNNNSNNNVSSVQHVANAVAAAVIANEHHNHLNSLKARFQPASSGR…	METPPLGRNILQRVGTPANTKQERKSRSESPSPERNMNMKQENPTFLVPPLWKDSLSLENIANDFLDSNVTGEVMKLDDFLKELQSSDVQEDMDDLCGVPGGQGMLQQPQMHDVRNQQDPHNRLYNLIRPANIDSLRESNSDHNQHQQLQGPHGHGQQQLPQHHQSSRQLHQQQQQDLHGGGGSGGPVRPPIMHHVGKPPELYNNHNLQENNNSGIPQASVRPLVRQNMVSPENHMLQNDRLDRLDRLSPESKKSLASKRKERMRTTSEDSEDDSRSFSGYTSTVCVNFSQDDLRLATIPGQVQDFDPATRRFSEEELKPQPIIRKRKKQFVPEELKNNKYWAKRSKNNEAAKRSREARRLKENQIAMRARFLEEENLSLKNEVENLKKENGDLKQMMV…	Acartia_tonsa__PDP1e__TRINITY_DN7306_c0_g1_i1.p1_ORFtype_complete_len_412
OG0000607	PDP1e	SOIREF__TRINITY	Drosophila_melanogaster	Acartia_tonsa	SOIREF_PDP1e_Drosophila_melanogaster_Q8SZT1_main	TRINITY_DN7042_c1_g1_i1.p1_ORFtype_complete_len_316	20.1228878648233	PTHR11988:SF27	GH27708P	PTHR11988	THYROTROPH_EMBRYONIC_FACTOR_RELATED	PF07716	Basic_region_leucine_zipper	PF07716	Basic_region_leucine_zipper	sp|Q8BW74|HLF_MOUSE Hepatic leukemia factor OS=Mus musculus OX=10090 GN=Hlf PE=2 SV=1	1.109e-31	33.5	MSSDTNSCTSFFAQEHANATLSQYFQQLNSHVAAAAAGNSGGNSSSSNNNNSSGNNSSSGNSDSGNDGSMTGSSGTMDNHRSSVSSNDSGKSSATGGGGAGATSNNGVNAWALQQQQQTAALHHQQQQQHQQQQQHQQHLQQHHQAHHQHVLQQQQQQQQQHSQHQHQQQHHGHPLHPHHTHQQQQQQQQQQQPPPQHHQQQQQQHAQQQQQQHHAAQLAHTLSSAAVAAAAGNTGGNTNPHSIFGTGNFHYKTNNSWTLPTLTYQRIYQENPHYQRNSFMDPQSNAAAAAAAAAASCNAAAVAAAAAVASGNQGSNGNASGNGNAVVAATGNGNGGNPGQNNNNNNGNNSGNSNNNSNNNVSSVQHVANAVAAAVIANEHHNHLNSLKARFQPASSGR…	MEETVWNSVTMKELLDRLEPVKAPVPMNKQSMETAATLKAKLEAEPNIAPESAYLGPKLWQKPISLQEFNEDDFFVMNIEDFLTENDMDRSKLDRAMKCNEGSPEPEEMRCTSMANLSLRSPVGSPQQSAMSPEMQAVPSPRPGVIVSTKKEVINDVQIKPVPETNSFLYAESKRARLEREKMEKKRKMEEEIEFAAEDLALATVPGVDFDPKQRSFDVEELKPQPIIRKRAKIYVPDERKDDRYWEKRCKNNYAARRSREARRLKENQIALRAAYLERQNNMLKRDLEETKFDNTKLAMERDILKKKLEKYESML	Acartia_tonsa__PDP1e__TRINITY_DN7042_c1_g1_i1.p1_ORFtype_complete_len_316
OG0000607	PDP1e	SOIREF__TRINITY	Drosophila_melanogaster	Asterias_rubens	SOIREF_PDP1e_Drosophila_melanogaster_Q8SZT1_main	TRINITY_DN1712_c0_g1_i1.p1_ORFtype_complete_len_314	23.0998509687034	PTHR11988:SF27	GH27708P	PTHR11988:SF24	THYROTROPH_EMBRYONIC_FACTOR	PF07716	Basic_region_leucine_zipper	PF07716	Basic_region_leucine_zipper	sp|Q16534|HLF_HUMAN Hepatic leukemia factor OS=Homo sapiens OX=9606 GN=HLF PE=2 SV=1	2.869e-52	46	MSSDTNSCTSFFAQEHANATLSQYFQQLNSHVAAAAAGNSGGNSSSSNNNNSSGNNSSSGNSDSGNDGSMTGSSGTMDNHRSSVSSNDSGKSSATGGGGAGATSNNGVNAWALQQQQQTAALHHQQQQQHQQQQQHQQHLQQHHQAHHQHVLQQQQQQQQQHSQHQHQQQHHGHPLHPHHTHQQQQQQQQQQQPPPQHHQQQQQQHAQQQQQQHHAAQLAHTLSSAAVAAAAGNTGGNTNPHSIFGTGNFHYKTNNSWTLPTLTYQRIYQENPHYQRNSFMDPQSNAAAAAAAAAASCNAAAVAAAAAVASGNQGSNGNASGNGNAVVAATGNGNGGNPGQNNNNNNGNNSGNSNNNSNNNVSSVQHVANAVAAAVIANEHHNHLNSLKARFQPASSGR…	MDNLLKNLGGVTLKSLLENPSLLQPPQLSSLHLDDGLPAAAMAAAATLESVAADNVTKEKERITSSMTAKELLEKKVKEVEGDFFAPTDFGAAFLGPNLWDKTYGDDDFNFKLEYMELDEFLSENGLPMSSVDNVLTIEQQKEEDISKKDCEEVDSNVSDVNYQSDSEIPESLEPSNSHHAAGTPSPINVDVNFDMDATDAALATVPGQDVYDPRTRTFSEEELKPQPMIKKSRKVYVLPDQKDDKYWDRRKKNNIAAKRSRDARRIKENQISMRAAFLEKENNVLRKELLAVKKDNVNLKGIVKSYERKLGIQ	Asterias_rubens__PDP1e__TRINITY_DN1712_c0_g1_i1.p1_ORFtype_complete_len_314
OG0000607	PDP1e	SOIREF__TRINITY	Drosophila_melanogaster	Calanus_helgolandicus	SOIREF_PDP1e_Drosophila_melanogaster_Q8SZT1_main	TRINITY_DN254_c0_g1_i1.p1_ORFtype_complete_len_338	21.2765957446809	PTHR11988:SF27	GH27708P	PTHR11988	THYROTROPH_EMBRYONIC_FACTOR_RELATED	PF07716	Basic_region_leucine_zipper	PF07716	Basic_region_leucine_zipper	sp|Q16534|HLF_HUMAN Hepatic leukemia factor OS=Homo sapiens OX=9606 GN=HLF PE=2 SV=1	1.57e-28	35.1	MSSDTNSCTSFFAQEHANATLSQYFQQLNSHVAAAAAGNSGGNSSSSNNNNSSGNNSSSGNSDSGNDGSMTGSSGTMDNHRSSVSSNDSGKSSATGGGGAGATSNNGVNAWALQQQQQTAALHHQQQQQHQQQQQHQQHLQQHHQAHHQHVLQQQQQQQQQHSQHQHQQQHHGHPLHPHHTHQQQQQQQQQQQPPPQHHQQQQQQHAQQQQQQHHAAQLAHTLSSAAVAAAAGNTGGNTNPHSIFGTGNFHYKTNNSWTLPTLTYQRIYQENPHYQRNSFMDPQSNAAAAAAAAAASCNAAAVAAAAAVASGNQGSNGNASGNGNAVVAATGNGNGGNPGQNNNNNNGNNSGNSNNNSNNNVSSVQHVANAVAAAVIANEHHNHLNSLKARFQPASSGR…	MDGNRNGNGWHGMTIRDILEKVDLSNVSSANEGGSGKLETQKSPVITVSSLPKLKPATSVIQTSNPTSAYLGPKLWEKSITISNLGLEDEEEEEEEPYCDVMNMEEFLAENNIKMDIMEERSPESIQTIEVPVYSPSSFLDSPQPSPQSPPTSDIKPPQRPSIIMAPKREHTAETKKEILPKGENTFLYAESKRAKLEREKEERRRKLEVELDFAPEDLALATVPGLDFDPKERAFDMDELRPQPIIKKRQKLFVPDENKDDRYWDKREKNNVAARRSREARRLKENQIALRAAYLEKENKVLKTELDGSNFDNTKLATERDILKRKLSQYESFALHK	Calanus_helgolandicus__PDP1e__TRINITY_DN254_c0_g1_i1.p1_ORFtype_complete_len_338
OG0000607	PDP1e	SOIREF__TRINITY	Drosophila_melanogaster	Calanus_helgolandicus	SOIREF_PDP1e_Drosophila_melanogaster_Q8SZT1_main	TRINITY_DN4162_c0_g1_i1.p1_ORFtype_complete_len_406	25.0746268656716	PTHR11988:SF27	GH27708P	PTHR11988	THYROTROPH_EMBRYONIC_FACTOR_RELATED	PF07716	Basic_region_leucine_zipper	PF07716	Basic_region_leucine_zipper	sp|Q16534|HLF_HUMAN Hepatic leukemia factor OS=Homo sapiens OX=9606 GN=HLF PE=2 SV=1	2.836e-30	60.1	MSSDTNSCTSFFAQEHANATLSQYFQQLNSHVAAAAAGNSGGNSSSSNNNNSSGNNSSSGNSDSGNDGSMTGSSGTMDNHRSSVSSNDSGKSSATGGGGAGATSNNGVNAWALQQQQQTAALHHQQQQQHQQQQQHQQHLQQHHQAHHQHVLQQQQQQQQQHSQHQHQQQHHGHPLHPHHTHQQQQQQQQQQQPPPQHHQQQQQQHAQQQQQQHHAAQLAHTLSSAAVAAAAGNTGGNTNPHSIFGTGNFHYKTNNSWTLPTLTYQRIYQENPHYQRNSFMDPQSNAAAAAAAAAASCNAAAVAAAAAVASGNQGSNGNASGNGNAVVAATGNGNGGNPGQNNNNNNGNNSGNSNNNSNNNVSSVQHVANAVAAAVIANEHHNHLNSLKARFQPASSGR…	MDGRESTSRTILQKIGSAPVIRRKESESEETNDFDQEVRATNTQKSKMNMKQEGPFLVPQLWKDSISLENITNDFLESNVTGEVMNLDDFLKELQVNELAQQTDELQRHVQTPSHLSQMPHHSPPNHRMGHMQQEDNRFQPLIRPANIETLKEPSHPVRPSIMHHVGKPPELHMMQSTSHMDQMGDTHVSLPHREGMQNTLSSKDHTGHGIPQASVRPLVRPVIMSSGKHEQEHDLSRLEDSKPPASKRMRNMSEGSAYTDDEDDDGSHHNFGGFTSTVCVNFSQDDLRLATIPGQEGDFDPATRRFSEEELKPQPIIRKRKKQFVPDELKNNKYWAKRCKNNEAAKRSREARRLKENQIAMRARFLEEENTALKGEVEHLKKENSDLKQMMMALEEKL…	Calanus_helgolandicus__PDP1e__TRINITY_DN4162_c0_g1_i1.p1_ORFtype_complete_len_406
OG0000607	PDP1e	SOIREF__TRINITY	Drosophila_melanogaster	Calanus_helgolandicus	SOIREF_PDP1e_Drosophila_melanogaster_Q8SZT1_main	TRINITY_DN2815_c0_g1_i1.p1_ORFtype_complete_len_327	20.2435312024353	PTHR11988:SF27	GH27708P	PTHR11988	THYROTROPH_EMBRYONIC_FACTOR_RELATED	PF07716	Basic_region_leucine_zipper	PF07716	Basic_region_leucine_zipper	sp|Q16534|HLF_HUMAN Hepatic leukemia factor OS=Homo sapiens OX=9606 GN=HLF PE=2 SV=1	5.099e-33	37	MSSDTNSCTSFFAQEHANATLSQYFQQLNSHVAAAAAGNSGGNSSSSNNNNSSGNNSSSGNSDSGNDGSMTGSSGTMDNHRSSVSSNDSGKSSATGGGGAGATSNNGVNAWALQQQQQTAALHHQQQQQHQQQQQHQQHLQQHHQAHHQHVLQQQQQQQQQHSQHQHQQQHHGHPLHPHHTHQQQQQQQQQQQPPPQHHQQQQQQHAQQQQQQHHAAQLAHTLSSAAVAAAAGNTGGNTNPHSIFGTGNFHYKTNNSWTLPTLTYQRIYQENPHYQRNSFMDPQSNAAAAAAAAAASCNAAAVAAAAAVASGNQGSNGNASGNGNAVVAATGNGNGGNPGQNNNNNNGNNSGNSNNNSNNNVSSVQHVANAVAAAVIANEHHNHLNSLKARFQPASSGR…	MAGVVHQSSHPQGWNGMTIKELLDKVDIDGPKPQEISSKAKHEPHHSPQQHSAYLGPKLWDKPISLQQFQEDDFFVMNIEEFLAENNLQVGNRSNHGSEASPEPEELSCTSPSAVMYPNHGQGHSPHTHGPVSPPMASDHRVPIINVPSPAQRPSIIVSPKDNSPKRNLLPKGGNEFLYTESKRAKLEREKEERRLRNQVDIDFAPEDIALATVPGADFDPRERAFDVDELRPQPIIRKRPKIFVGEDSKDDRYWAKRCKNNVAARRSREARRLKENQIALRAAYLERENTGLKKDLEDANFVNSKLAMERDILKQKLSKYETFPPR	Calanus_helgolandicus__PDP1e__TRINITY_DN2815_c0_g1_i1.p1_ORFtype_complete_len_327
OG0000607	PDP1e	SOIREF__TRINITY	Drosophila_melanogaster	Centropages_hamatus	SOIREF_PDP1e_Drosophila_melanogaster_Q8SZT1_main	TRINITY_DN1673_c0_g1_i8.p1_ORFtype_complete_len_315	19.7568389057751	PTHR11988:SF27	GH27708P	PTHR11988	THYROTROPH_EMBRYONIC_FACTOR_RELATED	PF07716	Basic_region_leucine_zipper	PF07716	Basic_region_leucine_zipper	sp|Q64709|HLF_RAT Hepatic leukemia factor OS=Rattus norvegicus OX=10116 GN=Hlf PE=2 SV=1	1.702e-30	35.4	MSSDTNSCTSFFAQEHANATLSQYFQQLNSHVAAAAAGNSGGNSSSSNNNNSSGNNSSSGNSDSGNDGSMTGSSGTMDNHRSSVSSNDSGKSSATGGGGAGATSNNGVNAWALQQQQQTAALHHQQQQQHQQQQQHQQHLQQHHQAHHQHVLQQQQQQQQQHSQHQHQQQHHGHPLHPHHTHQQQQQQQQQQQPPPQHHQQQQQQHAQQQQQQHHAAQLAHTLSSAAVAAAAGNTGGNTNPHSIFGTGNFHYKTNNSWTLPTLTYQRIYQENPHYQRNSFMDPQSNAAAAAAAAAASCNAAAVAAAAAVASGNQGSNGNASGNGNAVVAATGNGNGGNPGQNNNNNNGNNSGNSNNNSNNNVSSVQHVANAVAAAVIANEHHNHLNSLKARFQPASSGR…	MAVQSLWSGLHMKELLDRIEVPTKMESGPIEKQGKVEVEMMPTAESAFLGPKLWDKSISLQQLNEDDFFVMNIDDFLAENDLQKDKFGKALKENEKSPEPDEMRCTNLNNLNIKPDSPSDTNEENSMDSILPQAWMEVLNAPSPRPGVIVSTKDCKRNMLPKGENTFLYAESKRAKMEREKEEKMRRLEISMDFAPEDLALATVPGADFDPKERSFDVEELRPQPIIRKRPKIYVPDMEKDDKYWDKRGKNNVAARRSREARRLKENQIALRAAYLERENNVLKRNLEDSSFENSKLVMELEILKKKLAKYENTA	Centropages_hamatus__PDP1e__TRINITY_DN1673_c0_g1_i8.p1_ORFtype_complete_len_315
OG0000607	PDP1e	SOIREF__TRINITY	Drosophila_melanogaster	Centropages_hamatus	SOIREF_PDP1e_Drosophila_melanogaster_Q8SZT1_main	TRINITY_DN34183_c0_g1_i1.p1_ORFtype_5prime_partial_len_216	18.5471406491499	PTHR11988:SF27	GH27708P	PTHR11988	THYROTROPH_EMBRYONIC_FACTOR_RELATED	PF07716	Basic_region_leucine_zipper	PF07716	Basic_region_leucine_zipper	sp|Q16534|HLF_HUMAN Hepatic leukemia factor OS=Homo sapiens OX=9606 GN=HLF PE=2 SV=1	3.492e-30	60	MSSDTNSCTSFFAQEHANATLSQYFQQLNSHVAAAAAGNSGGNSSSSNNNNSSGNNSSSGNSDSGNDGSMTGSSGTMDNHRSSVSSNDSGKSSATGGGGAGATSNNGVNAWALQQQQQTAALHHQQQQQHQQQQQHQQHLQQHHQAHHQHVLQQQQQQQQQHSQHQHQQQHHGHPLHPHHTHQQQQQQQQQQQPPPQHHQQQQQQHAQQQQQQHHAAQLAHTLSSAAVAAAAGNTGGNTNPHSIFGTGNFHYKTNNSWTLPTLTYQRIYQENPHYQRNSFMDPQSNAAAAAAAAAASCNAAAVAAAAAVASGNQGSNGNASGNGNAVVAATGNGNGGNPGQNNNNNNGNNSGNSNNNSNNNVSSVQHVANAVAAAVIANEHHNHLNSLKARFQPASSGR…	NLYPHQHPVQDVQIHHQPPKEHGIPQASVRPLVRPVMPSPEKFERSNSTDYGPNSEKRTMSTHSDDEDDMEDGSVEGDEDGFQGGFSSSLVNFSEDDLRLATIPGQGQEFDPSTRRFAEEELKPQPIIRKRKKQFVPDELKNNKYWAKRCKNNEAAKRSREARRLKENQIAMRARYLEEENNALKGEMEGLKKENTDLKQMMVALEEKLNQLAESR	Centropages_hamatus__PDP1e__TRINITY_DN34183_c0_g1_i1.p1_ORFtype_5prime_partial_len_216
OG0000607	PDP1e	SOIREF__TRINITY	Drosophila_melanogaster	Corystes_sp	SOIREF_PDP1e_Drosophila_melanogaster_Q8SZT1_main	TRINITY_DN101_c1_g2_i6.p1_ORFtype_5prime_partial_len_202	18.5471406491499	PTHR11988:SF27	GH27708P	PTHR11988	THYROTROPH_EMBRYONIC_FACTOR_RELATED	PF07716	Basic_region_leucine_zipper	PF07716	Basic_region_leucine_zipper	sp|Q16534|HLF_HUMAN Hepatic leukemia factor OS=Homo sapiens OX=9606 GN=HLF PE=2 SV=1	6.293e-40	66.3	MSSDTNSCTSFFAQEHANATLSQYFQQLNSHVAAAAAGNSGGNSSSSNNNNSSGNNSSSGNSDSGNDGSMTGSSGTMDNHRSSVSSNDSGKSSATGGGGAGATSNNGVNAWALQQQQQTAALHHQQQQQHQQQQQHQQHLQQHHQAHHQHVLQQQQQQQQQHSQHQHQQQHHGHPLHPHHTHQQQQQQQQQQQPPPQHHQQQQQQHAQQQQQQHHAAQLAHTLSSAAVAAAAGNTGGNTNPHSIFGTGNFHYKTNNSWTLPTLTYQRIYQENPHYQRNSFMDPQSNAAAAAAAAAASCNAAAVAAAAAVASGNQGSNGNASGNGNAVVAATGNGNGGNPGQNNNNNNGNNSGNSNNNSNNNVSSVQHVANAVAAAVIANEHHNHLNSLKARFQPASSGR…	PVPPPSHSVPPPCMSPDDHMLDDCCSTDSGSPHSPALQVHEGDAIQASLGRAQKDIVVGSALREYDSEGEASEEEEEEDEEGLSVAFEVSPNDLALATVPGQDFDPRTRMFTEDELKPQPMIKKSRKQFVPVELKDDKYWARRRKNNMAAKRSRDARRLKENQIAMRANFLEKENDALTSELQKAQTVVEALKKRLAVYEVV	Corystes_sp__PDP1e__TRINITY_DN101_c1_g2_i6.p1_ORFtype_5prime_partial_len_202
OG0000607	PDP1e	SOIREF__TRINITY	Drosophila_melanogaster	Crangon_crangon	SOIREF_PDP1e_Drosophila_melanogaster_Q8SZT1_main	TRINITY_DN8383_c0_g1_i5.p1_ORFtype_complete_len_515	30.1912568306011	PTHR11988:SF27	GH27708P	PTHR11988:SF24	THYROTROPH_EMBRYONIC_FACTOR	PF07716	Basic_region_leucine_zipper	PF07716	Basic_region_leucine_zipper	sp|Q16534|HLF_HUMAN Hepatic leukemia factor OS=Homo sapiens OX=9606 GN=HLF PE=2 SV=1	6.407e-40	42.5	MSSDTNSCTSFFAQEHANATLSQYFQQLNSHVAAAAAGNSGGNSSSSNNNNSSGNNSSSGNSDSGNDGSMTGSSGTMDNHRSSVSSNDSGKSSATGGGGAGATSNNGVNAWALQQQQQTAALHHQQQQQHQQQQQHQQHLQQHHQAHHQHVLQQQQQQQQQHSQHQHQQQHHGHPLHPHHTHQQQQQQQQQQQPPPQHHQQQQQQHAQQQQQQHHAAQLAHTLSSAAVAAAAGNTGGNTNPHSIFGTGNFHYKTNNSWTLPTLTYQRIYQENPHYQRNSFMDPQSNAAAAAAAAAASCNAAAVAAAAAVASGNQGSNGNASGNGNAVVAATGNGNGGNPGQNNNNNNGNNSGNSNNNSNNNVSSVQHVANAVAAAVIANEHHNHLNSLKARFQPASSGR…	MEIMQQSANHLDGRWRSPLLPYSGHTPTLPGLPNLHDHIRQQMISHQSNQQHQQLHQQQQQHNDPSSSHHHHQQQQPPPPLLQHSPTQQQQRQQQQQQQQLPHAMSSHHRLEPQMQQPSPLRQVIVEHQQHQQQQRRCGGGPPSASSPSKEPQPQTSIAGLSRGGPSGLTSPSLPLNSLTIQSSSSSASPSTPSATPSPPTASPGKSGGKDGEDKKKGEEWEHYSAGAAFLGPTLWDKTISYDSDLKVSLEYMDLDDFLNENGIPIEDSKRANHASSGGGNGPATGPNNNNVGLATGNSLKVAPGVAQSPPENRLDPWSEGAPLAKIKLQSPEMPSSPETNSPQTGSGMGACPQGIGASSSMGVSASAGGHISVAPPALSPQDYMGDCSSSSSISSPGS…	Crangon_crangon__PDP1e__TRINITY_DN8383_c0_g1_i5.p1_ORFtype_complete_len_515
OG0000607	PDP1e	SOIREF__OTHREF	Drosophila_melanogaster	Danaus_plexippus	SOIREF_PDP1e_Drosophila_melanogaster_Q8SZT1_main	OTHREF_tr|A0A212EKF1|A0A212EKF1_DANPL	31.4329738058552	PTHR11988:SF27	GH27708P	PTHR11988	THYROTROPH_EMBRYONIC_FACTOR_RELATED	PF07716	Basic_region_leucine_zipper	PF07716	Basic_region_leucine_zipper	NA	NA	NA	MSSDTNSCTSFFAQEHANATLSQYFQQLNSHVAAAAAGNSGGNSSSSNNNNSSGNNSSSGNSDSGNDGSMTGSSGTMDNHRSSVSSNDSGKSSATGGGGAGATSNNGVNAWALQQQQQTAALHHQQQQQHQQQQQHQQHLQQHHQAHHQHVLQQQQQQQQQHSQHQHQQQHHGHPLHPHHTHQQQQQQQQQQQPPPQHHQQQQQQHAQQQQQQHHAAQLAHTLSSAAVAAAAGNTGGNTNPHSIFGTGNFHYKTNNSWTLPTLTYQRIYQENPHYQRNSFMDPQSNAAAAAAAAAASCNAAAVAAAAAVASGNQGSNGNASGNGNAVVAATGNGNGGNPGQNNNNNNGNNSGNSNNNSNNNVSSVQHVANAVAAAVIANEHHNHLNSLKARFQPASSGR…	MSLARGPRLEGLCGGAAVGRQPPPQLLPPAPPPPLPSPPQLQHGHVQDDDRWSQYHIWRQHVFVNGKSVNNKDPLEDKKDDSELWEAQAAFLGPNLWDKTLPYDPDLKYVDLDEFLSENGMPGEGLGGAHLGSSAFGAGAGLGLGLQAPVTKRERSPSPSDCMSPDTINPPLSPADSTFSMASSGRDFDPRTRAFSDEELKPQPMIKKSRKQFVPDDLKDDKYWARRRKNNMAAKRSRDARRMKENQIALRAGYLEKENMGLRQEVELLKKENHILREKLSKYADV	Danaus_plexippus__PDP1e__OTHREF_tr|A0A212EKF1|A0A212EKF1_DANPL
OG0000607	PDP1e	SOIREF__TRINITY	Drosophila_melanogaster	Magelona_mirabilis	SOIREF_PDP1e_Drosophila_melanogaster_Q8SZT1_main	TRINITY_DN5392_c0_g1_i3.p1_ORFtype_complete_len_304	22	PTHR11988:SF27	GH27708P	PTHR11988	THYROTROPH_EMBRYONIC_FACTOR_RELATED	PF07716	Basic_region_leucine_zipper	PF07716	Basic_region_leucine_zipper	sp|Q16534|HLF_HUMAN Hepatic leukemia factor OS=Homo sapiens OX=9606 GN=HLF PE=2 SV=1	2.625e-49	43	MSSDTNSCTSFFAQEHANATLSQYFQQLNSHVAAAAAGNSGGNSSSSNNNNSSGNNSSSGNSDSGNDGSMTGSSGTMDNHRSSVSSNDSGKSSATGGGGAGATSNNGVNAWALQQQQQTAALHHQQQQQHQQQQQHQQHLQQHHQAHHQHVLQQQQQQQQQHSQHQHQQQHHGHPLHPHHTHQQQQQQQQQQQPPPQHHQQQQQQHAQQQQQQHHAAQLAHTLSSAAVAAAAGNTGGNTNPHSIFGTGNFHYKTNNSWTLPTLTYQRIYQENPHYQRNSFMDPQSNAAAAAAAAAASCNAAAVAAAAAVASGNQGSNGNASGNGNAVVAATGNGNGGNPGQNNNNNNGNNSGNSNNNSNNNVSSVQHVANAVAAAVIANEHHNHLNSLKARFQPASSGR…	MSGLYGTGVTLKSLLENPNLLNPQKQNTEIKNKQKDVDGCLTDFDFSSAFLGPAPVWDKNLPSTLTDFQLEYMDLDEFLNENGIDEDIETPTMPSLLEDSPPKLISRLGIQPPSPQTSSNSSSQLSPPLPSISPAKVVVESVESALSPAVIQIHPEALSPVTPSSPQTDYQVNEDDLVLSTVPEDDSDCGEEELIRQYCLAEGQDDFDPRKRRFTDEELKPQPMIKKSKKIFVAEDAKDDKYWARRKKNNVAAKRSRDARRVKENQVAMRAAFLERQFEKMKADLAVAVKENAELKLRLAKYEH	Magelona_mirabilis__PDP1e__TRINITY_DN5392_c0_g1_i3.p1_ORFtype_complete_len_304
OG0000607	PDP1e	SOIREF__SOIREF	Drosophila_melanogaster	Mus_musculus	SOIREF_PDP1e_Drosophila_melanogaster_Q8SZT1_main	SOIREF_HLF_Mus_musculus_Q8BW74_main	22.354694485842	PTHR11988:SF27	GH27708P	PTHR11988:SF28	HEPATIC_LEUKEMIA_FACTOR	PF07716	Basic_region_leucine_zipper	PF07716	Basic_region_leucine_zipper	NA	NA	NA	MSSDTNSCTSFFAQEHANATLSQYFQQLNSHVAAAAAGNSGGNSSSSNNNNSSGNNSSSGNSDSGNDGSMTGSSGTMDNHRSSVSSNDSGKSSATGGGGAGATSNNGVNAWALQQQQQTAALHHQQQQQHQQQQQHQQHLQQHHQAHHQHVLQQQQQQQQQHSQHQHQQQHHGHPLHPHHTHQQQQQQQQQQQPPPQHHQQQQQQHAQQQQQQHHAAQLAHTLSSAAVAAAAGNTGGNTNPHSIFGTGNFHYKTNNSWTLPTLTYQRIYQENPHYQRNSFMDPQSNAAAAAAAAAASCNAAAVAAAAAVASGNQGSNGNASGNGNAVVAATGNGNGGNPGQNNNNNNGNNSGNSNNNSNNNVSSVQHVANAVAAAVIANEHHNHLNSLKARFQPASSGR…	MEKMSRQLPLNPTFIPPPYGVLRSLLENPLKLPLHPEDAFSKEKDKGKKLDDESSSPTVPQSAFLGPTLWDKTLPYDGDTFQLEYMDLEEFLSENGIPPSPSQHDHSPHPPGLQPASSTAPSVMDLSSRATAPLHPGIPSPNCMQSPIRPGQLLPANRNTPSPIDPDTIQVPVGYEPDPADLALSSIPGQEMFDPRKRKFSEEELKPQPMIKKARKVFIPDDLKDDKYWARRRKNNMAAKRSRDARRLKENQIAIRASFLEKENSALRQEVADLRKELGKCKNILAKYEARHGPL	Mus_musculus__PDP1e__SOIREF_HLF_Mus_musculus_Q8BW74_main
OG0000607	PDP1e	SOIREF__SOIREF	Drosophila_melanogaster	Mus_musculus	SOIREF_PDP1e_Drosophila_melanogaster_Q8SZT1_main	SOIREF_DBP_Mus_musculus_Q60925_main	24.2378048780488	PTHR11988:SF27	GH27708P	PTHR11988:SF7	D_SITE-BINDING_PROTEIN	PF07716	Basic_region_leucine_zipper	PF07716	Basic_region_leucine_zipper	NA	NA	NA	MSSDTNSCTSFFAQEHANATLSQYFQQLNSHVAAAAAGNSGGNSSSSNNNNSSGNNSSSGNSDSGNDGSMTGSSGTMDNHRSSVSSNDSGKSSATGGGGAGATSNNGVNAWALQQQQQTAALHHQQQQQHQQQQQHQQHLQQHHQAHHQHVLQQQQQQQQQHSQHQHQQQHHGHPLHPHHTHQQQQQQQQQQQPPPQHHQQQQQQHAQQQQQQHHAAQLAHTLSSAAVAAAAGNTGGNTNPHSIFGTGNFHYKTNNSWTLPTLTYQRIYQENPHYQRNSFMDPQSNAAAAAAAAAASCNAAAVAAAAAVASGNQGSNGNASGNGNAVVAATGNGNGGNPGQNNNNNNGNNSGNSNNNSNNNVSSVQHVANAVAAAVIANEHHNHLNSLKARFQPASSGR…	MARPLSDRTPGPLLLGGPAGAPPGGGALLGLRSLLQGNSKPKEPASCLLKEKERKATLPSAPVPGPGLETAGPADAPSGAVSGGGSPRGRSGPVAGPSLFAPLLWERTLPFGDVEYVDLDAFLLEHGLPPSPPPPGGLSPAPSPARTPAPSPGPGSCSSSSPRSSPGHAPARATLGAAGGHRAGLTSRDTPSPVDPDTVEVLMTFEPDPADLALSSIPGHETFDPRRHRFSEEELKPQPIMKKARKVQVPEEQKDEKYWSRRYKNNEAAKRSRDARRLKENQISVRAAFLEKENALLRQEVVAVRQELSHYRAVLSRYQAQHGTL	Mus_musculus__PDP1e__SOIREF_DBP_Mus_musculus_Q60925_main
OG0000607	PDP1e	SOIREF__SOIREF	Drosophila_melanogaster	Mus_musculus	SOIREF_PDP1e_Drosophila_melanogaster_Q8SZT1_main	SOIREF_TEF_Mus_musculus_Q9JLC6_main	20.9895052473763	PTHR11988:SF27	GH27708P	PTHR11988:SF24	THYROTROPH_EMBRYONIC_FACTOR	PF07716	Basic_region_leucine_zipper	PF07716	Basic_region_leucine_zipper	NA	NA	NA	MSSDTNSCTSFFAQEHANATLSQYFQQLNSHVAAAAAGNSGGNSSSSNNNNSSGNNSSSGNSDSGNDGSMTGSSGTMDNHRSSVSSNDSGKSSATGGGGAGATSNNGVNAWALQQQQQTAALHHQQQQQHQQQQQHQQHLQQHHQAHHQHVLQQQQQQQQQHSQHQHQQQHHGHPLHPHHTHQQQQQQQQQQQPPPQHHQQQQQQHAQQQQQQHHAAQLAHTLSSAAVAAAAGNTGGNTNPHSIFGTGNFHYKTNNSWTLPTLTYQRIYQENPHYQRNSFMDPQSNAAAAAAAAAASCNAAAVAAAAAVASGNQGSNGNASGNGNAVVAATGNGNGGNPGQNNNNNNGNNSGNSNNNSNNNVSSVQHVANAVAAAVIANEHHNHLNSLKARFQPASSGR…	MSDAGGGKKPPVEPQAGPGPGRAAGERGLSGSFPLVLKKLMENPPRETRLDKEKGKEKLEEDESAAASTMAVSASLMPPIWDKTIPYDGESFHLEYMDLDEFLLENGIPASPTHLAQNLLLPVAELEGKESASSSTASPPSSSTAIFQPSETVSSTESSLEKERETPSPIDPSCVEVDVNFNPDPADLVLSSVPGGELFNPRKHRFAEEDLKPQPMIKKAKKVFVPDEQKDEKYWTRRKKNNVAAKRSRDARRLKENQITIRAAFLEKENTALRTEVAELRKEVGKCKTIVSKYETKYGPL	Mus_musculus__PDP1e__SOIREF_TEF_Mus_musculus_Q9JLC6_main
OG0000607	PDP1e	SOIREF__TRINITY	Drosophila_melanogaster	Oikopleura_dioica	SOIREF_PDP1e_Drosophila_melanogaster_Q8SZT1_main	TRINITY_DN6971_c0_g1_i5.p1_ORFtype_complete_len_251	19.1653786707883	PTHR11988:SF27	GH27708P	PTHR11988	THYROTROPH_EMBRYONIC_FACTOR_RELATED	PF07716	Basic_region_leucine_zipper	PF07716	Basic_region_leucine_zipper	sp|Q9JLC6|TEF_MOUSE Thyrotroph embryonic factor OS=Mus musculus OX=10090 GN=Tef PE=2 SV=1	3.052e-21	58	MSSDTNSCTSFFAQEHANATLSQYFQQLNSHVAAAAAGNSGGNSSSSNNNNSSGNNSSSGNSDSGNDGSMTGSSGTMDNHRSSVSSNDSGKSSATGGGGAGATSNNGVNAWALQQQQQTAALHHQQQQQHQQQQQHQQHLQQHHQAHHQHVLQQQQQQQQQHSQHQHQQQHHGHPLHPHHTHQQQQQQQQQQQPPPQHHQQQQQQHAQQQQQQHHAAQLAHTLSSAAVAAAAGNTGGNTNPHSIFGTGNFHYKTNNSWTLPTLTYQRIYQENPHYQRNSFMDPQSNAAAAAAAAAASCNAAAVAAAAAVASGNQGSNGNASGNGNAVVAATGNGNGGNPGQNNNNNNGNNSGNSNNNSNNNVSSVQHVANAVAAAVIANEHHNHLNSLKARFQPASSGR…	MNNSKDFFRNDEKENAKKSNNYSFLKLLNIPAAPSNYRILPNMNKESCSSASQSNLQLEPSSASLIPQLWNPQNMVGYKQFQAHMVQNMDEQIEPQVHTSNMDTDELDQLLDEFEDVFVKTGEDSNRLNIESMMDKMANDGSDKEKEELFTKKTENGSPRQFSAEELAPQIMIRKAKKQFVPDNAKDSKYWTRRVKNNAAARRSREARHKKENQIRVRAAWLEKENIRLRVELLDARQQIVDLNRERPSNN	Oikopleura_dioica__PDP1e__TRINITY_DN6971_c0_g1_i5.p1_ORFtype_complete_len_251
OG0000607	PDP1e	SOIREF__TRINITY	Drosophila_melanogaster	Oikopleura_dioica	SOIREF_PDP1e_Drosophila_melanogaster_Q8SZT1_main	TRINITY_DN9084_c0_g1_i3.p1_ORFtype_complete_len_155	12.0426829268293	PTHR11988:SF27	GH27708P	PTHR11988:SF24	THYROTROPH_EMBRYONIC_FACTOR	PF07716	Basic_region_leucine_zipper	PF07716	Basic_region_leucine_zipper	sp|P97516|TEF_PHOSU Thyrotroph embryonic factor (Fragment) OS=Phodopus sungorus OX=10044 GN=TEF PE=2 SV=1	1.637e-12	51.3	MSSDTNSCTSFFAQEHANATLSQYFQQLNSHVAAAAAGNSGGNSSSSNNNNSSGNNSSSGNSDSGNDGSMTGSSGTMDNHRSSVSSNDSGKSSATGGGGAGATSNNGVNAWALQQQQQTAALHHQQQQQHQQQQQHQQHLQQHHQAHHQHVLQQQQQQQQQHSQHQHQQQHHGHPLHPHHTHQQQQQQQQQQQPPPQHHQQQQQQHAQQQQQQHHAAQLAHTLSSAAVAAAAGNTGGNTNPHSIFGTGNFHYKTNNSWTLPTLTYQRIYQENPHYQRNSFMDPQSNAAAAAAAAAASCNAAAVAAAAAVASGNQGSNGNASGNGNAVVAATGNGNGGNPGQNNNNNNGNNSGNSNNNSNNNVSSVQHVANAVAAAVIANEHHNHLNSLKARFQPASSGR…	MDTDELNKLLDEFQDVFAQAGEEVNPLNMDKMSNGSRDKESGEDMDDMPHKKLDNGPPRQFSAEELAPQIMIRKAKKQFVPEHAKDSKYWTRRVKNNAAARRSREGPGLKNVQMLVNEAIESLLSLVSASQEGEPDSRARSLAREGKSSSPSRIA	Oikopleura_dioica__PDP1e__TRINITY_DN9084_c0_g1_i3.p1_ORFtype_complete_len_155
OG0000607	PDP1e	SOIREF__TRINITY	Drosophila_melanogaster	Phialella_quadrata	SOIREF_PDP1e_Drosophila_melanogaster_Q8SZT1_main	TRINITY_DN35230_c0_g1_i1.p1_ORFtype_5prime_partial_len_110	7.085346215781	PTHR11988:SF27	GH27708P	PTHR11988:SF27	GH27708P	PF07716	Basic_region_leucine_zipper	PF07716	Basic_region_leucine_zipper	sp|Q92172|TEF_CHICK Transcription factor VBP OS=Gallus gallus OX=9031 GN=TEF PE=1 SV=2	2.782e-08	36.2	MSSDTNSCTSFFAQEHANATLSQYFQQLNSHVAAAAAGNSGGNSSSSNNNNSSGNNSSSGNSDSGNDGSMTGSSGTMDNHRSSVSSNDSGKSSATGGGGAGATSNNGVNAWALQQQQQTAALHHQQQQQHQQQQQHQQHLQQHHQAHHQHVLQQQQQQQQQHSQHQHQQQHHGHPLHPHHTHQQQQQQQQQQQPPPQHHQQQQQQHAQQQQQQHHAAQLAHTLSSAAVAAAAGNTGGNTNPHSIFGTGNFHYKTNNSWTLPTLTYQRIYQENPHYQRNSFMDPQSNAAAAAAAAAASCNAAAVAAAAAVASGNQGSNGNASGNGNAVVAATGNGNGGNPGQNNNNNNGNNSGNSNNNSNNNVSSVQHVANAVAAAVIANEHHNHLNSLKARFQPASSGR…	GDKSFEKSYIYDPKPLTRKTRRSLVPDEQKTQKYWMKRMRNNVAARKSREDRRRKELEVLETMKTLREENEKMKSYIDTVVKANEQLVAEMMRMKHKIQQYESSNTKVAA	Phialella_quadrata__PDP1e__TRINITY_DN35230_c0_g1_i1.p1_ORFtype_5prime_partial_len_110
OG0000607	PDP1e	SOIREF__TRINITY	Drosophila_melanogaster	Phialella_quadrata	SOIREF_PDP1e_Drosophila_melanogaster_Q8SZT1_main	TRINITY_DN27_c1_g1_i1.p1_ORFtype_complete_len_260	15.7492354740061	PTHR11988:SF27	GH27708P	PTHR11988:SF27	GH27708P	PF07716	Basic_region_leucine_zipper	PF07716	Basic_region_leucine_zipper	sp|Q9JLC6|TEF_MOUSE Thyrotroph embryonic factor OS=Mus musculus OX=10090 GN=Tef PE=2 SV=1	1.762e-08	42.2	MSSDTNSCTSFFAQEHANATLSQYFQQLNSHVAAAAAGNSGGNSSSSNNNNSSGNNSSSGNSDSGNDGSMTGSSGTMDNHRSSVSSNDSGKSSATGGGGAGATSNNGVNAWALQQQQQTAALHHQQQQQHQQQQQHQQHLQQHHQAHHQHVLQQQQQQQQQHSQHQHQQQHHGHPLHPHHTHQQQQQQQQQQQPPPQHHQQQQQQHAQQQQQQHHAAQLAHTLSSAAVAAAAGNTGGNTNPHSIFGTGNFHYKTNNSWTLPTLTYQRIYQENPHYQRNSFMDPQSNAAAAAAAAAASCNAAAVAAAAAVASGNQGSNGNASGNGNAVVAATGNGNGGNPGQNNNNNNGNNSGNSNNNSNNNVSSVQHVANAVAAAVIANEHHNHLNSLKARFQPASSGR…	MEWLLPHITRINNFCSTLEHGQKSYIHLSRGLPRGDHQKDPQSGVEERSPPSFVRMDENQTKDSGIEHLEDDHHAKRKEFEDDEIEAEYPPNNNIDFQGQIKRYNEIMKAKSNKFPVSVIVSDRTNSTTSSAPSPTSSITDNSDWYRQGVNEDREGRGKGRGKSYSYKPAPMVKKSERRFISAEKKDSTYWERRKRNNAAARKSRESRREKEIEVNRKCDMLKQENDGMRFTIMNLQERNIQLESTMKLYKEILIKNNLL	Phialella_quadrata__PDP1e__TRINITY_DN27_c1_g1_i1.p1_ORFtype_complete_len_260
OG0000607	PDP1e	SOIREF__TRINITY	Drosophila_melanogaster	Phoronis_muelleri	SOIREF_PDP1e_Drosophila_melanogaster_Q8SZT1_main	TRINITY_DN144_c0_g2_i4.p1_ORFtype_complete_len_294	21.9512195121951	PTHR11988:SF27	GH27708P	PTHR11988:SF28	HEPATIC_LEUKEMIA_FACTOR	PF07716	Basic_region_leucine_zipper	PF07716	Basic_region_leucine_zipper	sp|Q16534|HLF_HUMAN Hepatic leukemia factor OS=Homo sapiens OX=9606 GN=HLF PE=2 SV=1	7.372e-45	44.8	MSSDTNSCTSFFAQEHANATLSQYFQQLNSHVAAAAAGNSGGNSSSSNNNNSSGNNSSSGNSDSGNDGSMTGSSGTMDNHRSSVSSNDSGKSSATGGGGAGATSNNGVNAWALQQQQQTAALHHQQQQQHQQQQQHQQHLQQHHQAHHQHVLQQQQQQQQQHSQHQHQQQHHGHPLHPHHTHQQQQQQQQQQQPPPQHHQQQQQQHAQQQQQQHHAAQLAHTLSSAAVAAAAGNTGGNTNPHSIFGTGNFHYKTNNSWTLPTLTYQRIYQENPHYQRNSFMDPQSNAAAAAAAAAASCNAAAVAAAAAVASGNQGSNGNASGNGNAVVAATGNGNGGNPGQNNNNNNGNNSGNSNNNSNNNVSSVQHVANAVAAAVIANEHHNHLNSLKARFQPASSGR…	MSEIKEEQPHSVLNSDEDSGDGMVSKKCQSLISGLTVSMVNEQTILDDKLKSLEDEPSIDFSTAFLGPVLWEKTLPFDEEDFKLESLGLADFFEENDLLQAGDVSPQVHHQQVQQPQLQQPQLQQQMGPPQMPMVPAVQHVTQHIQPVRQQVPQPTPPEENLIEPEPSFEPTSTEESDVTLVTIPGHDGFDPGKRRFSEEELKPQPMIKKSKKVYVPDDLKDNAYWGRRNKNNAAAKRSRDARRVKENQIAMRAGFLEKQNGTLKSELEKVQLENIVLKKRLSQYEVQAKLSTM	Phoronis_muelleri__PDP1e__TRINITY_DN144_c0_g2_i4.p1_ORFtype_complete_len_294
OG0000607	PDP1e	SOIREF__TRINITY	Drosophila_melanogaster	Podon_leuckartii	SOIREF_PDP1e_Drosophila_melanogaster_Q8SZT1_main	TRINITY_DN410_c0_g2_i2.p1_ORFtype_5prime_partial_len_410	27.231467473525	PTHR11988:SF27	GH27708P	PTHR11988	THYROTROPH_EMBRYONIC_FACTOR_RELATED	PF07716	Basic_region_leucine_zipper	PF07716	Basic_region_leucine_zipper	sp|Q16534|HLF_HUMAN Hepatic leukemia factor OS=Homo sapiens OX=9606 GN=HLF PE=2 SV=1	2.778e-34	41.3	MSSDTNSCTSFFAQEHANATLSQYFQQLNSHVAAAAAGNSGGNSSSSNNNNSSGNNSSSGNSDSGNDGSMTGSSGTMDNHRSSVSSNDSGKSSATGGGGAGATSNNGVNAWALQQQQQTAALHHQQQQQHQQQQQHQQHLQQHHQAHHQHVLQQQQQQQQQHSQHQHQQQHHGHPLHPHHTHQQQQQQQQQQQPPPQHHQQQQQQHAQQQQQQHHAAQLAHTLSSAAVAAAAGNTGGNTNPHSIFGTGNFHYKTNNSWTLPTLTYQRIYQENPHYQRNSFMDPQSNAAAAAAAAAASCNAAAVAAAAAVASGNQGSNGNASGNGNAVVAATGNGNGGNPGQNNNNNNGNNSGNSNNNSNNNVSSVQHVANAVAAAVIANEHHNHLNSLKARFQPASSGR…	PPPPPPTRPCLNTIQAQGFGLCSSLGDIMAINVDNAERAQMHWNWAHVFQAQLNVAPRGPATGPTGPPAPVVGPGVALAQQWNAWAHQQVQHQQQQHQQQQQQPPVAQSLLKHRLNGNAAGAKQENGEKKEETDEVWSYLEAQAAFLGPSLWDNGDLKMEYMDLDEFLSENGIPVKDNAARGRSPPQQGPSSIQSTNSSGGDSAAPAQASSSSGSSGSSGSSGSVCSNATPTRSAPSPAMTLVNEDDDNSVSECSSSSVLDAISPAATCTSFSRTTPAKRKRTAVSIASSFNDNSSDDGSYVPGHDFDPKSRPFSQEELRPQPMSKKSKKQYVPDDLKDDKYWARRRKNNMAAKRSRDARRVKENQIAMRAAFLEKEVNAVLKAELDKVTKLYASALKR…	Podon_leuckartii__PDP1e__TRINITY_DN410_c0_g2_i2.p1_ORFtype_5prime_partial_len_410
OG0000607	PDP1e	SOIREF__TRINITY	Drosophila_melanogaster	Podon_leuckartii	SOIREF_PDP1e_Drosophila_melanogaster_Q8SZT1_main	TRINITY_DN410_c0_g1_i25.p1_ORFtype_complete_len_368	24.7126436781609	PTHR11988:SF27	GH27708P	PTHR11988	THYROTROPH_EMBRYONIC_FACTOR_RELATED	PF07716	Basic_region_leucine_zipper	PF07716	Basic_region_leucine_zipper	sp|Q16534|HLF_HUMAN Hepatic leukemia factor OS=Homo sapiens OX=9606 GN=HLF PE=2 SV=1	8.247e-37	43.1	MSSDTNSCTSFFAQEHANATLSQYFQQLNSHVAAAAAGNSGGNSSSSNNNNSSGNNSSSGNSDSGNDGSMTGSSGTMDNHRSSVSSNDSGKSSATGGGGAGATSNNGVNAWALQQQQQTAALHHQQQQQHQQQQQHQQHLQQHHQAHHQHVLQQQQQQQQQHSQHQHQQQHHGHPLHPHHTHQQQQQQQQQQQPPPQHHQQQQQQHAQQQQQQHHAAQLAHTLSSAAVAAAAGNTGGNTNPHSIFGTGNFHYKTNNSWTLPTLTYQRIYQENPHYQRNSFMDPQSNAAAAAAAAAASCNAAAVAAAAAVASGNQGSNGNASGNGNAVVAATGNGNGGNPGQNNNNNNGNNSGNSNNNSNNNVSSVQHVANAVAAAVIANEHHNHLNSLKARFQPASSGR…	MSVNAEGLEGKTVAWNWATHMFQAQLNSAPHFQTNRGAPAGSHINAGSMAPIASTAPNTVTGNIWAHQWNAWAQHQAQQQHSAAPSQFKHRLNGNSPGAKQDEKEETDDMWNYFEAQAAFLGPSLWDNGDLKMEYMDLDEFLSENGIPVGENNKDRAAQKQSPSNNDNSNDSTPDQASSSSSADHRDCITPPDRLKDIMSPEGSVVTEDDGSVSGCSTAQDDNTPEKCMPVRSVAAKRKRTAVSIASSTNGNTSDDGSYVPGHDFDPKSRPFSQEELRPQPMSKKSKKQYVPDDLKDDKYWARRRKNNMAAKRSRDARRVKENQIAMRAAFLEKEVNAVLRAELDKVSKLYASALKRLEKYENPTKKY	Podon_leuckartii__PDP1e__TRINITY_DN410_c0_g1_i25.p1_ORFtype_complete_len_368
OG0000607	PDP1e	SOIREF__TRINITY	Drosophila_melanogaster	Poecilochaetus_sp	SOIREF_PDP1e_Drosophila_melanogaster_Q8SZT1_main	TRINITY_DN4400_c0_g1_i2.p1_ORFtype_5prime_partial_len_357	22.1538461538462	PTHR11988:SF27	GH27708P	PTHR11988	THYROTROPH_EMBRYONIC_FACTOR_RELATED	PF07716	Basic_region_leucine_zipper	PF07716	Basic_region_leucine_zipper	sp|Q16534|HLF_HUMAN Hepatic leukemia factor OS=Homo sapiens OX=9606 GN=HLF PE=2 SV=1	1.512e-46	40.4	MSSDTNSCTSFFAQEHANATLSQYFQQLNSHVAAAAAGNSGGNSSSSNNNNSSGNNSSSGNSDSGNDGSMTGSSGTMDNHRSSVSSNDSGKSSATGGGGAGATSNNGVNAWALQQQQQTAALHHQQQQQHQQQQQHQQHLQQHHQAHHQHVLQQQQQQQQQHSQHQHQQQHHGHPLHPHHTHQQQQQQQQQQQPPPQHHQQQQQQHAQQQQQQHHAAQLAHTLSSAAVAAAAGNTGGNTNPHSIFGTGNFHYKTNNSWTLPTLTYQRIYQENPHYQRNSFMDPQSNAAAAAAAAAASCNAAAVAAAAAVASGNQGSNGNASGNGNAVVAATGNGNGGNPGQNNNNNNGNNSGNSNNNSNNNVSSVQHVANAVAAAVIANEHHNHLNSLKARFQPASSGR…	ADPVSQAIIIYAKSQQQAAKRRVASISAYFLQQVKMFQQGLTLKELLENPELLNPVTVNTGHGSPAPAKQKKVEEATESGQSAFLRPTIWDNTLPYSEEILNLEYMDLDEFLLENSLEHGPAEPMLSQTGLITPPLGSLSPAQQLASPQRLLQASLPSPQASMPSPQASMPSPQMSLPSPSIAPSTSSSSPSSPAPPSPSSLAPQLHQHLTTAAAKPIKAPKRRVEEDDAAYDSCDDEEMEPDANDLALVRMQGQKDFDPRTRQFSREELRPQPMIKKSRKIYVPDEQKDDKYWSRRKKNNVAAKRSRDARRVKENQIAMRASFLEKTSDALRVELAAVRQENDELRKRLEKYEGKA	Poecilochaetus_sp__PDP1e__TRINITY_DN4400_c0_g1_i2.p1_ORFtype_5prime_partial_len_357
OG0000607	PDP1e	SOIREF__TRINITY	Drosophila_melanogaster	Rathkea_octopunctata	SOIREF_PDP1e_Drosophila_melanogaster_Q8SZT1_main	TRINITY_DN2257_c0_g1_i1.p1_ORFtype_complete_len_241	15.0227617602428	PTHR11988:SF27	GH27708P	PTHR11988:SF27	GH27708P	PF07716	Basic_region_leucine_zipper	PF07716	Basic_region_leucine_zipper	sp|Q9JLC6|TEF_MOUSE Thyrotroph embryonic factor OS=Mus musculus OX=10090 GN=Tef PE=2 SV=1	6.318e-11	42.8	MSSDTNSCTSFFAQEHANATLSQYFQQLNSHVAAAAAGNSGGNSSSSNNNNSSGNNSSSGNSDSGNDGSMTGSSGTMDNHRSSVSSNDSGKSSATGGGGAGATSNNGVNAWALQQQQQTAALHHQQQQQHQQQQQHQQHLQQHHQAHHQHVLQQQQQQQQQHSQHQHQQQHHGHPLHPHHTHQQQQQQQQQQQPPPQHHQQQQQQHAQQQQQQHHAAQLAHTLSSAAVAAAAGNTGGNTNPHSIFGTGNFHYKTNNSWTLPTLTYQRIYQENPHYQRNSFMDPQSNAAAAAAAAAASCNAAAVAAAAAVASGNQGSNGNASGNGNAVVAATGNGNGGNPGQNNNNNNGNNSGNSNNNSNNNVSSVQHVANAVAAAVIANEHHNHLNSLKARFQPASSGR…	MDWLRPHMTRIDDFCASLKERNTYLHIPQTLNRLDRSFPGCELDRTSKTLECNPEISGHYEEQIRRYQQLSQYSNRIQPVSVIVDKSRSSISSSPSSPSNSNVPSPSSSTYEETNSVSSNQNEAKSQIDASFEQESSASTRARMRYSYKPAPMVRKSKRQFINADQKDDSYWERRKRNNEAAKKSREQRREKEIEVSLKCANLENENSNLKYSVTSLQEKNLQLESTVRIYKEILLKNNLI	Rathkea_octopunctata__PDP1e__TRINITY_DN2257_c0_g1_i1.p1_ORFtype_complete_len_241
OG0000607	PDP1e	SOIREF__TRINITY	Drosophila_melanogaster	Temora_longicornis	SOIREF_PDP1e_Drosophila_melanogaster_Q8SZT1_main	TRINITY_DN264_c0_g2_i1.p1_ORFtype_5prime_partial_len_165	14.1104294478528	PTHR11988:SF27	GH27708P	PTHR11988:SF24	THYROTROPH_EMBRYONIC_FACTOR	PF07716	Basic_region_leucine_zipper	PF07716	Basic_region_leucine_zipper	sp|Q9JLC6|TEF_MOUSE Thyrotroph embryonic factor OS=Mus musculus OX=10090 GN=Tef PE=2 SV=1	3.44e-30	57.1	MSSDTNSCTSFFAQEHANATLSQYFQQLNSHVAAAAAGNSGGNSSSSNNNNSSGNNSSSGNSDSGNDGSMTGSSGTMDNHRSSVSSNDSGKSSATGGGGAGATSNNGVNAWALQQQQQTAALHHQQQQQHQQQQQHQQHLQQHHQAHHQHVLQQQQQQQQQHSQHQHQQQHHGHPLHPHHTHQQQQQQQQQQQPPPQHHQQQQQQHAQQQQQQHHAAQLAHTLSSAAVAAAAGNTGGNTNPHSIFGTGNFHYKTNNSWTLPTLTYQRIYQENPHYQRNSFMDPQSNAAAAAAAAAASCNAAAVAAAAAVASGNQGSNGNASGNGNAVVAATGNGNGGNPGQNNNNNNGNNSGNSNNNSNNNVSSVQHVANAVAAAVIANEHHNHLNSLKARFQPASSGR…	IMSTKDSMKKNLLPKGENNFLYAESKRAKMEREKEEKRRRMEVDMEFAPEDLALATVPGADFNPRERAFDVEELRPQPIIRKRPKLFVPEMEKDDRYWDKRCKNNVAARRSREARRLKENQIALRAAYLEKENAMLKADLDEATFERTKLAMERDILMKKLAKYE	Temora_longicornis__PDP1e__TRINITY_DN264_c0_g2_i1.p1_ORFtype_5prime_partial_len_165
OG0000607	PDP1e	SOIREF__TRINITY	Drosophila_melanogaster	Temora_longicornis	SOIREF_PDP1e_Drosophila_melanogaster_Q8SZT1_main	TRINITY_DN34212_c0_g1_i1.p2_ORFtype_5prime_partial_len_120	10.9965635738832	PTHR11988:SF27	GH27708P	PTHR11988	THYROTROPH_EMBRYONIC_FACTOR_RELATED	PF07716	Basic_region_leucine_zipper	PF07716	Basic_region_leucine_zipper	sp|Q16534|HLF_HUMAN Hepatic leukemia factor OS=Homo sapiens OX=9606 GN=HLF PE=2 SV=1	3.289e-26	56.1	MSSDTNSCTSFFAQEHANATLSQYFQQLNSHVAAAAAGNSGGNSSSSNNNNSSGNNSSSGNSDSGNDGSMTGSSGTMDNHRSSVSSNDSGKSSATGGGGAGATSNNGVNAWALQQQQQTAALHHQQQQQHQQQQQHQQHLQQHHQAHHQHVLQQQQQQQQQHSQHQHQQQHHGHPLHPHHTHQQQQQQQQQQQPPPQHHQQQQQQHAQQQQQQHHAAQLAHTLSSAAVAAAAGNTGGNTNPHSIFGTGNFHYKTNNSWTLPTLTYQRIYQENPHYQRNSFMDPQSNAAAAAAAAAASCNAAAVAAAAAVASGNQGSNGNASGNGNAVVAATGNGNGGNPGQNNNNNNGNNSGNSNNNSNNNVSSVQHVANAVAAAVIANEHHNHLNSLKARFQPASSGR…	RVPGSGFDPKTRAFSAEELKPQPIIKKRKKMMIPMADKDDRYWHKRSKNNVAARRSREARRLKENQIALRAAFLEKQNTYLKVTLKNLNIENASIKVNVNNLLAQIKDKEDRKNSINQLD	Temora_longicornis__PDP1e__TRINITY_DN34212_c0_g1_i1.p2_ORFtype_5prime_partial_len_120
OG0000607	PDP1e	SOIREF__TRINITY	Drosophila_melanogaster	Temora_longicornis	SOIREF_PDP1e_Drosophila_melanogaster_Q8SZT1_main	TRINITY_DN3193_c0_g2_i1.p1_ORFtype_complete_len_434	26.2368815592204	PTHR11988:SF27	GH27708P	PTHR11988	THYROTROPH_EMBRYONIC_FACTOR_RELATED	PF07716	Basic_region_leucine_zipper	PF07716	Basic_region_leucine_zipper	sp|Q16534|HLF_HUMAN Hepatic leukemia factor OS=Homo sapiens OX=9606 GN=HLF PE=2 SV=1	2.945e-28	66.3	MSSDTNSCTSFFAQEHANATLSQYFQQLNSHVAAAAAGNSGGNSSSSNNNNSSGNNSSSGNSDSGNDGSMTGSSGTMDNHRSSVSSNDSGKSSATGGGGAGATSNNGVNAWALQQQQQTAALHHQQQQQHQQQQQHQQHLQQHHQAHHQHVLQQQQQQQQQHSQHQHQQQHHGHPLHPHHTHQQQQQQQQQQQPPPQHHQQQQQQHAQQQQQQHHAAQLAHTLSSAAVAAAAGNTGGNTNPHSIFGTGNFHYKTNNSWTLPTLTYQRIYQENPHYQRNSFMDPQSNAAAAAAAAAASCNAAAVAAAAAVASGNQGSNGNASGNGNAVVAATGNGNGGNPGQNNNNNNGNNSGNSNNNSNNNVSSVQHVANAVAAAVIANEHHNHLNSLKARFQPASSGR…	MDGGRNILQRVGTPATPLHKQERPDSPPSPGTPNMNMKQEGPMLVPPIWRDNLSLESIANDFLDSNVTGEVMNLDDFLKELQVKELSCHSDRVGRFSPQQQQQTLHQPQQQPQPEQQLQQPDLQRYNLIRPANIEALKEQTQFSPHQPTRPSIVHHVGKPPELFPIQSPVHASFPIDRVNPTLPLDRVHSSSPLDREHPSVSLDRVHPSLPMDRVHHSLPLDRGHHSLHLPHPSVSPKDGSGIPQASVRPQVRTFISHEKEEEGVRSPEQKRKKLYTREERSRAISGHESDSSDDDTVSFQGGLSSTVVHFSQDDLRLATIPGQEQEFDPASRHFSEEELKPQPIIRKRKKQFVPDELKNNKYWAKRCKNNDAAKRSREARRLKENQIAMRARFLEEEN…	Temora_longicornis__PDP1e__TRINITY_DN3193_c0_g2_i1.p1_ORFtype_complete_len_434
OG0003099	PER	SOIREF__TRINITY	Drosophila_melanogaster	Acartia_clausii	SOIREF_PER_Drosophila_melanogaster_P07663_main	TRINITY_DN58453_c0_g1_i1.p1_ORFtype_complete_len_1552	26.775956284153	PTHR11269:SF16	PERIOD_CIRCADIAN_PROTEIN	PTHR11269:SF16	PERIOD_CIRCADIAN_PROTEIN	PF00989	PAS_fold	PF14598;PF12114	PAS_domain;Period_protein_2/3C-terminal_region	sp|Q25637|PER_PERAM Period circadian protein OS=Periplaneta americana OX=6978 GN=per PE=2 SV=2	3.067e-72	33.1	MEGGESTESTHNTKVSDSAYSNSCSNSQSQRSGSSKSRLSGSHSSGSSGYGGKPSTQASSSDMIIKRNKDKSRKKKKNKGAGQGAGQAQTLISASTSLEGRDEEKPRPSGTGCVEQQICRELQDQQHGEDHSEPQAIEQLQQEEEEDQSGSESEADRVEGVAKSEAAQSFPIPSPLSVTIVPPSMGGCGGVGHAAGLDSGLAKFDKTWEAGPGKLESMTGVGAAAAGTGQRGERVKEDSFCCVISMHDGIVLYTTPSITDVLGYPRDMWLGRSFIDFVHLKDRATFASQITTGIPIAESRGSVPKDAKSTFCVMLRRYRGLKSGGFGVIGRPVSYEPFRLGLTFREAPEEARPDNYMVSNGTNMLLVICATPIKSSYKVPDEILSQKSPKFAIRHTATG…	MKNKVMESHQEKSPNTTKYEKDAYGENSSGVCKGSSELSANQQDSAYSSLIHSAYNSLNPIGTPATSTGTPCTVKSTTSTNQNRDTTSKSSGSSNTSCTQSHLPQMTSHMSTSMQDKKEQSDRAILYAKDKRKRKPKLSLSLTNKEIIVEKASSSFANSKESKAAKVATLSQALGYVDQFRKTQASKDERSRRGPNESDLNDLAVNLLRASQGAGLQGILTNVSVESEDLELGEDIINMKETGERNGFCVAVSMHDGMVMQTTASIKNVLGYPKDMWVGRNFIDFVHPQDRDTFINQVTENLGQILRDMHSTPGQGGKKDTHCKSGSFFSRIRIYNGLRSGFSVKERKTRFAPFKLSVCFSEKDCKSSTHSPDSSMNTGLAGTLGTYLFITAIPLISAF…	Acartia_clausii__PER__TRINITY_DN58453_c0_g1_i1.p1_ORFtype_complete_len_1552
OG0003099	PER	SOIREF__TRINITY	Drosophila_melanogaster	Acartia_tonsa	SOIREF_PER_Drosophila_melanogaster_P07663_main	TRINITY_DN1498_c0_g1_i6.p1_ORFtype_complete_len_1540	26.9325153374233	PTHR11269:SF16	PERIOD_CIRCADIAN_PROTEIN	PTHR11269:SF16	PERIOD_CIRCADIAN_PROTEIN	PF00989	PAS_fold	PF14598;PF12114	PAS_domain;Period_protein_2/3C-terminal_region	sp|Q25637|PER_PERAM Period circadian protein OS=Periplaneta americana OX=6978 GN=per PE=2 SV=2	3.618e-81	35.3	MEGGESTESTHNTKVSDSAYSNSCSNSQSQRSGSSKSRLSGSHSSGSSGYGGKPSTQASSSDMIIKRNKDKSRKKKKNKGAGQGAGQAQTLISASTSLEGRDEEKPRPSGTGCVEQQICRELQDQQHGEDHSEPQAIEQLQQEEEEDQSGSESEADRVEGVAKSEAAQSFPIPSPLSVTIVPPSMGGCGGVGHAAGLDSGLAKFDKTWEAGPGKLESMTGVGAAAAGTGQRGERVKEDSFCCVISMHDGIVLYTTPSITDVLGYPRDMWLGRSFIDFVHLKDRATFASQITTGIPIAESRGSVPKDAKSTFCVMLRRYRGLKSGGFGVIGRPVSYEPFRLGLTFREAPEEARPDNYMVSNGTNMLLVICATPIKSSYKVPDEILSQKSPKFAIRHTATG…	MDSRKEKSKKETSKDEKESHHDNLTGQDGDGENSSVLYKESSELSTNQQDSAYSSLKHSAYSSLDPIRTPATSAGTSFTIHSTTSTSQSRDTTSKSSGSSNISAIPSNSQSLPQMSTRQSTSNQDKKELSERPTRKKKPKMCHSPKEARNFMVDKLPSGFATAKVSKSAKVATLSQALGYVDQFRKTQASKNDKSRRGPDESDLNDLAINLLNASQGAGIQGFLPNVSEESEDRFEDIIMNKTTSEGNGFCVAVSMHDGMVLQTTASIKNVLGYPKDMWVGRNFIDFVHPQDRDTFINQVTENLGLILRDIHSTPGPARKKDTSYCKSGSFYCRIRIYNGLRSGFTVKERKTRFAPFKLSVCFLEMDCKSSNQSPESGNTMVGPQSTYLFITAMPMVSA…	Acartia_tonsa__PER__TRINITY_DN1498_c0_g1_i6.p1_ORFtype_complete_len_1540
OG0003099	PER	SOIREF__TRINITY	Drosophila_melanogaster	Calanus_helgolandicus	SOIREF_PER_Drosophila_melanogaster_P07663_main	TRINITY_DN15555_c0_g1_i1.p1_ORFtype_complete_len_818	20.96	PTHR11269:SF16	PERIOD_CIRCADIAN_PROTEIN	PTHR11269:SF16	PERIOD_CIRCADIAN_PROTEIN	PF00989	PAS_fold	PF12114	Period_protein_2/3C-terminal_region	NA	NA	NA	MEGGESTESTHNTKVSDSAYSNSCSNSQSQRSGSSKSRLSGSHSSGSSGYGGKPSTQASSSDMIIKRNKDKSRKKKKNKGAGQGAGQAQTLISASTSLEGRDEEKPRPSGTGCVEQQICRELQDQQHGEDHSEPQAIEQLQQEEEEDQSGSESEADRVEGVAKSEAAQSFPIPSPLSVTIVPPSMGGCGGVGHAAGLDSGLAKFDKTWEAGPGKLESMTGVGAAAAGTGQRGERVKEDSFCCVISMHDGIVLYTTPSITDVLGYPRDMWLGRSFIDFVHLKDRATFASQITTGIPIAESRGSVPKDAKSTFCVMLRRYRGLKSGGFGVIGRPVSYEPFRLGLTFREAPEEARPDNYMVSNGTNMLLVICATPIKSSYKVPDEILSQKSPKFAIRHTATG…	MLSQDGCTSGSGSRLGSGSREGIEDAYKPPALTEELLVIHNRDMEKNMLTKFKEAKRIGETRFRKDGGKFRAAQESGPKHVPRDIIKLKEDKRESGRRNHSSKPEVHLKISVPDNVKKDDQRSLAFNDFHWTSSSGMGTPLDINGISQKADHAGNISFPASHIIQSTLPGGSYQNFIQVPAVYVPIPHPGSIPPEMLPNQVPIGLTMDGSSQNLIPVHISDPVAGFINPMTKTKVSDSESDSVRETAIHQSKLPDCLAVNSCMELLQHQDKLQERDTPSSLIKNRHIRIQSRDGSHHTSIKGEPGSALESNASAGASIKEQHFTTLALKITDNECSSSQSLYSFVHSSDENNRNDFTAASYSSPNGSPEDSKIISPRLVARPLLSEPFWNENVKLDDHL…	Calanus_helgolandicus__PER__TRINITY_DN15555_c0_g1_i1.p1_ORFtype_complete_len_818
OG0003099	PER	SOIREF__TRINITY	Drosophila_melanogaster	Calanus_helgolandicus	SOIREF_PER_Drosophila_melanogaster_P07663_main	TRINITY_DN28421_c0_g1_i1.p1_ORFtype_3prime_partial_len_143	7.84313725490196	PTHR11269:SF16	PERIOD_CIRCADIAN_PROTEIN	PTHR11269:SF16	PERIOD_CIRCADIAN_PROTEIN	PF00989	PAS_fold	PF12114	Period_protein_2/3C-terminal_region	NA	NA	NA	MEGGESTESTHNTKVSDSAYSNSCSNSQSQRSGSSKSRLSGSHSSGSSGYGGKPSTQASSSDMIIKRNKDKSRKKKKNKGAGQGAGQAQTLISASTSLEGRDEEKPRPSGTGCVEQQICRELQDQQHGEDHSEPQAIEQLQQEEEEDQSGSESEADRVEGVAKSEAAQSFPIPSPLSVTIVPPSMGGCGGVGHAAGLDSGLAKFDKTWEAGPGKLESMTGVGAAAAGTGQRGERVKEDSFCCVISMHDGIVLYTTPSITDVLGYPRDMWLGRSFIDFVHLKDRATFASQITTGIPIAESRGSVPKDAKSTFCVMLRRYRGLKSGGFGVIGRPVSYEPFRLGLTFREAPEEARPDNYMVSNGTNMLLVICATPIKSSYKVPDEILSQKSPKFAIRHTATG…	MTNNLIFNYQMETQNLGDVLMKDQEALKKMQQPEIVEDQLKELFTELEDGVELEEFLVDFECPPTDEDTETSENEQSGIELEEKIFRNRRKKAHLEKMNIFMEAEAPFPMPDSLRLTVHKRENSQLYGSPYYSESTFHSISGG	Calanus_helgolandicus__PER__TRINITY_DN28421_c0_g1_i1.p1_ORFtype_3prime_partial_len_143
OG0003099	PER	SOIREF__TRINITY	Drosophila_melanogaster	Centropages_hamatus	SOIREF_PER_Drosophila_melanogaster_P07663_main	TRINITY_DN1671_c0_g1_i10.p1_ORFtype_complete_len_1647	25.802752293578	PTHR11269:SF16	PERIOD_CIRCADIAN_PROTEIN	PTHR11269:SF16	PERIOD_CIRCADIAN_PROTEIN	PF00989	PAS_fold	PF14598;PF12114	PAS_domain;Period_protein_2/3C-terminal_region	sp|Q25637|PER_PERAM Period circadian protein OS=Periplaneta americana OX=6978 GN=per PE=2 SV=2	3.317e-77	32.2	MEGGESTESTHNTKVSDSAYSNSCSNSQSQRSGSSKSRLSGSHSSGSSGYGGKPSTQASSSDMIIKRNKDKSRKKKKNKGAGQGAGQAQTLISASTSLEGRDEEKPRPSGTGCVEQQICRELQDQQHGEDHSEPQAIEQLQQEEEEDQSGSESEADRVEGVAKSEAAQSFPIPSPLSVTIVPPSMGGCGGVGHAAGLDSGLAKFDKTWEAGPGKLESMTGVGAAAAGTGQRGERVKEDSFCCVISMHDGIVLYTTPSITDVLGYPRDMWLGRSFIDFVHLKDRATFASQITTGIPIAESRGSVPKDAKSTFCVMLRRYRGLKSGGFGVIGRPVSYEPFRLGLTFREAPEEARPDNYMVSNGTNMLLVICATPIKSSYKVPDEILSQKSPKFAIRHTATG…	MEESRMMGETKDSEKDKEASSEVSTTLADSAYRSRGNSAYSSLGHSAYSSVGNSAYSSIRNEGETGYIRGSSTPSKTTSRCSSNNKLSSMSSWSSERSKGVQSANNSNIPATAPKVEKKKDNTERQSSRKKKPKVSHVIKEASTFPIEEEGPSFTTKESKAAKVATLSQAMGLVDEFRKTQASKNESERRAAPQESELHDLAINLLQASQKGQLPTHPIGLGNKEKIPTTETIVRHEKEDGSSGFCVAVSLQNGMVMQTTPSITNILGFPKDMWVGRSFIDFVHPQNRQSFIDQVTESIGTILRNNATGKRKEDMARSGGGFFCRIRMYNSLKLGFSVKERRTRYDPFKLSVCFGDIDEKISNRTAQPCSAANGPQSTLMFITAVPLMSVYRDPYEDMT…	Centropages_hamatus__PER__TRINITY_DN1671_c0_g1_i10.p1_ORFtype_complete_len_1647
OG0003099	PER	SOIREF__TRINITY	Drosophila_melanogaster	Corystes_sp	SOIREF_PER_Drosophila_melanogaster_P07663_main	TRINITY_DN3394_c0_g1_i4.p1_ORFtype_complete_len_1216	30.2342606149341	PTHR11269:SF16	PERIOD_CIRCADIAN_PROTEIN	PTHR11269:SF16	PERIOD_CIRCADIAN_PROTEIN	PF00989	PAS_fold	PF14598;PF12114	PAS_domain;Period_protein_2/3C-terminal_region	sp|Q25637|PER_PERAM Period circadian protein OS=Periplaneta americana OX=6978 GN=per PE=2 SV=2	1.068e-93	37.2	MEGGESTESTHNTKVSDSAYSNSCSNSQSQRSGSSKSRLSGSHSSGSSGYGGKPSTQASSSDMIIKRNKDKSRKKKKNKGAGQGAGQAQTLISASTSLEGRDEEKPRPSGTGCVEQQICRELQDQQHGEDHSEPQAIEQLQQEEEEDQSGSESEADRVEGVAKSEAAQSFPIPSPLSVTIVPPSMGGCGGVGHAAGLDSGLAKFDKTWEAGPGKLESMTGVGAAAAGTGQRGERVKEDSFCCVISMHDGIVLYTTPSITDVLGYPRDMWLGRSFIDFVHLKDRATFASQITTGIPIAESRGSVPKDAKSTFCVMLRRYRGLKSGGFGVIGRPVSYEPFRLGLTFREAPEEARPDNYMVSNGTNMLLVICATPIKSSYKVPDEILSQKSPKFAIRHTATG…	MADTESRAVTMEEQEQTIDDAKNPCQQDSAYGSLESSSQGPSQKSSYSGSKSLNSGSSHSSGFGDNADFSENCLKDTKHKDHKRKKVKEKTEKKVEKAEKLTKEEKKEKDKTRSGQNHHDPRLTSETASSIATGMEESSSAFNCNSNDGDERTDQPNLVYTQALNYIRKIKERSAEQGLPFASPELEQLPRDTHDIAAFLKSFKSTRGFTVAISVQDGLVLQVSPAITDVLGFPKDMLIGQSFIDFVYPKDSINLSSKIIHGLNQPFRNECIKDNYGTSFFCRMRMYHSLRSSGFGVRNKRTIYKPCKMILKFHDPTCLDETASTCGPNSSLLLAEVIPIQSIYQVPEETPAMGSFSIRHTASCNFSEYDPEAIPYLGHLPQDLTGNSVFDCYHPEDLP…	Corystes_sp__PER__TRINITY_DN3394_c0_g1_i4.p1_ORFtype_complete_len_1216
OG0003099	PER	SOIREF__TRINITY	Drosophila_melanogaster	Corystes_sp	SOIREF_PER_Drosophila_melanogaster_P07663_main	TRINITY_DN3394_c0_g2_i1.p1_ORFtype_internal_len_128	6.93333333333333	PTHR11269:SF16	PERIOD_CIRCADIAN_PROTEIN	PTHR11269:SF16	PERIOD_CIRCADIAN_PROTEIN	PF00989	PAS_fold	PF14598	PAS_domain	sp|Q25637|PER_PERAM Period circadian protein OS=Periplaneta americana OX=6978 GN=per PE=2 SV=2	1.397e-37	53	MEGGESTESTHNTKVSDSAYSNSCSNSQSQRSGSSKSRLSGSHSSGSSGYGGKPSTQASSSDMIIKRNKDKSRKKKKNKGAGQGAGQAQTLISASTSLEGRDEEKPRPSGTGCVEQQICRELQDQQHGEDHSEPQAIEQLQQEEEEDQSGSESEADRVEGVAKSEAAQSFPIPSPLSVTIVPPSMGGCGGVGHAAGLDSGLAKFDKTWEAGPGKLESMTGVGAAAAGTGQRGERVKEDSFCCVISMHDGIVLYTTPSITDVLGYPRDMWLGRSFIDFVHLKDRATFASQITTGIPIAESRGSVPKDAKSTFCVMLRRYRGLKSGGFGVIGRPVSYEPFRLGLTFREAPEEARPDNYMVSNGTNMLLVICATPIKSSYKVPDEILSQKSPKFAIRHTATG…	NSVFDCYHPEDLPLLKEAYEEMVREQGNPHRSKPYRFRTFNGSYVTLETEWLCFVNPWTKRIDSIIGQHRVLKGPSDIAIFLDPGDKPPTPLPEEVMKEAQKAQKDILELLAKPVVAYKDPSKGSQEM	Corystes_sp__PER__TRINITY_DN3394_c0_g2_i1.p1_ORFtype_internal_len_128
OG0003099	PER	SOIREF__TRINITY	Drosophila_melanogaster	Corystes_sp	SOIREF_PER_Drosophila_melanogaster_P07663_main	TRINITY_DN17321_c0_g1_i1.p1_ORFtype_5prime_partial_len_218	10.7545533391154	PTHR11269:SF16	PERIOD_CIRCADIAN_PROTEIN	PTHR11269:SF16	PERIOD_CIRCADIAN_PROTEIN	PF00989	PAS_fold	PF12114	Period_protein_2/3C-terminal_region	NA	NA	NA	MEGGESTESTHNTKVSDSAYSNSCSNSQSQRSGSSKSRLSGSHSSGSSGYGGKPSTQASSSDMIIKRNKDKSRKKKKNKGAGQGAGQAQTLISASTSLEGRDEEKPRPSGTGCVEQQICRELQDQQHGEDHSEPQAIEQLQQEEEEDQSGSESEADRVEGVAKSEAAQSFPIPSPLSVTIVPPSMGGCGGVGHAAGLDSGLAKFDKTWEAGPGKLESMTGVGAAAAGTGQRGERVKEDSFCCVISMHDGIVLYTTPSITDVLGYPRDMWLGRSFIDFVHLKDRATFASQITTGIPIAESRGSVPKDAKSTFCVMLRRYRGLKSGGFGVIGRPVSYEPFRLGLTFREAPEEARPDNYMVSNGTNMLLVICATPIKSSYKVPDEILSQKSPKFAIRHTATG…	SQSTSVRAEAESIGSPDKQDKMVMEPRNENSSDMVLSVSSSTGSPIEYKSSDDSMPNISDNSENSVVSGMGMKWNIPRAKCQRPVLSDPPWLEDVKLTPELLYKYQLETKELVDVLRQDMDKLKSVRQPTMVDDQLSSLYHELELEGSSPFLHLEDGVTSSSGEDQAGPSAQEKRAVKKSSSYFSKMAMLHEEDAPMPPSEFWYCHRQHAQDTSSSSS	Corystes_sp__PER__TRINITY_DN17321_c0_g1_i1.p1_ORFtype_5prime_partial_len_218
OG0003099	PER	SOIREF__TRINITY	Drosophila_melanogaster	Corystes_sp	SOIREF_PER_Drosophila_melanogaster_P07663_main	TRINITY_DN71430_c0_g1_i1.p1_ORFtype_internal_len_111	7.7	PTHR11269:SF16	PERIOD_CIRCADIAN_PROTEIN	PTHR11269:SF16	PERIOD_CIRCADIAN_PROTEIN	PF00989	PAS_fold	PF00989	PAS_fold	sp|Q25637|PER_PERAM Period circadian protein OS=Periplaneta americana OX=6978 GN=per PE=2 SV=2	9.469e-21	45.2	MEGGESTESTHNTKVSDSAYSNSCSNSQSQRSGSSKSRLSGSHSSGSSGYGGKPSTQASSSDMIIKRNKDKSRKKKKNKGAGQGAGQAQTLISASTSLEGRDEEKPRPSGTGCVEQQICRELQDQQHGEDHSEPQAIEQLQQEEEEDQSGSESEADRVEGVAKSEAAQSFPIPSPLSVTIVPPSMGGCGGVGHAAGLDSGLAKFDKTWEAGPGKLESMTGVGAAAAGTGQRGERVKEDSFCCVISMHDGIVLYTTPSITDVLGYPRDMWLGRSFIDFVHLKDRATFASQITTGIPIAESRGSVPKDAKSTFCVMLRRYRGLKSGGFGVIGRPVSYEPFRLGLTFREAPEEARPDNYMVSNGTNMLLVICATPIKSSYKVPDEILSQKSPKFAIRHTATG…	RDTHDVAAFLKSFKSTRGFTVAISVQDGLVLQVSPAITDVLGFPKDMLVGQSFIDFVYPKDSINLSSKIIHGLNMPLRNESIKDNYGTSFFCRMRMYHSLRTSGFGVRNKR	Corystes_sp__PER__TRINITY_DN71430_c0_g1_i1.p1_ORFtype_internal_len_111
OG0003099	PER	SOIREF__SOIREF	Drosophila_melanogaster	Danaus_plexippus	SOIREF_PER_Drosophila_melanogaster_P07663_main	SOIREF_PER_Danaus_plexippus_A0A212F9R2_main	31.5384615384615	PTHR11269:SF16	PERIOD_CIRCADIAN_PROTEIN	PTHR11269:SF16	PERIOD_CIRCADIAN_PROTEIN	PF00989	PAS_fold	PF00989;PF08447;PF12114	PAS_fold;PAS_fold;Period_protein_2/3C-terminal_region	NA	NA	NA	MEGGESTESTHNTKVSDSAYSNSCSNSQSQRSGSSKSRLSGSHSSGSSGYGGKPSTQASSSDMIIKRNKDKSRKKKKNKGAGQGAGQAQTLISASTSLEGRDEEKPRPSGTGCVEQQICRELQDQQHGEDHSEPQAIEQLQQEEEEDQSGSESEADRVEGVAKSEAAQSFPIPSPLSVTIVPPSMGGCGGVGHAAGLDSGLAKFDKTWEAGPGKLESMTGVGAAAAGTGQRGERVKEDSFCCVISMHDGIVLYTTPSITDVLGYPRDMWLGRSFIDFVHLKDRATFASQITTGIPIAESRGSVPKDAKSTFCVMLRRYRGLKSGGFGVIGRPVSYEPFRLGLTFREAPEEARPDNYMVSNGTNMLLVICATPIKSSYKVPDEILSQKSPKFAIRHTATG…	MDNLDDSENNAKISDSAYSNSCSNSQSRRSHSSKSTHSGSNSSGSSGYGGKPSTSGYSNNLSQPPEKWIKEKESKKKKPVQVELKPSEEKIEECPQELAPVCEAPKEETKDVNRTPTPSLVQTEKGPENMEITTLKRNDEKDESVSSNAPMVTSLNLVTGRSNSPSCPESFSCVISMQDGVVMFTTSSIVTALGFPKDMWIGRSFIDFVHPRDRNTFASQITSGLAVPKNVNGTQEKAPVPGNHVSTMVCRIRRYRGLNLGFGIKEKTVSFMPFLLKFFFKNINDEDGQVIYLVIQATPFFSAFKTSAEIIHNAIPFVIRHSATGSLEYIDHESVPYLGYLPQDIVEKDALQLYHPGDLGYLRQIYETIVKEGGVQRSKPYRMMAQNGDYLKLETEWSS…	Danaus_plexippus__PER__SOIREF_PER_Danaus_plexippus_A0A212F9R2_main
OG0003099	PER	SOIREF__TRINITY	Drosophila_melanogaster	Evadne_nordmanni	SOIREF_PER_Drosophila_melanogaster_P07663_main	TRINITY_DN2822_c0_g1_i76.p1_ORFtype_complete_len_1187	28.8614938361131	PTHR11269:SF16	PERIOD_CIRCADIAN_PROTEIN	PTHR11269:SF16	PERIOD_CIRCADIAN_PROTEIN	PF00989	PAS_fold	PF00989;PF14598;PF12114	PAS_fold;PAS_domain;Period_protein_2/3C-terminal_region	sp|Q25637|PER_PERAM Period circadian protein OS=Periplaneta americana OX=6978 GN=per PE=2 SV=2	4.719e-86	37	MEGGESTESTHNTKVSDSAYSNSCSNSQSQRSGSSKSRLSGSHSSGSSGYGGKPSTQASSSDMIIKRNKDKSRKKKKNKGAGQGAGQAQTLISASTSLEGRDEEKPRPSGTGCVEQQICRELQDQQHGEDHSEPQAIEQLQQEEEEDQSGSESEADRVEGVAKSEAAQSFPIPSPLSVTIVPPSMGGCGGVGHAAGLDSGLAKFDKTWEAGPGKLESMTGVGAAAAGTGQRGERVKEDSFCCVISMHDGIVLYTTPSITDVLGYPRDMWLGRSFIDFVHLKDRATFASQITTGIPIAESRGSVPKDAKSTFCVMLRRYRGLKSGGFGVIGRPVSYEPFRLGLTFREAPEEARPDNYMVSNGTNMLLVICATPIKSSYKVPDEILSQKSPKFAIRHTATG…	MKLIVNLFINETIWVIAEKKHKSMMENEDSELGSQSISSSGSEKMIVPKEPSHSHISSLKMSACGASATSDSAYGGSNTTQSQRSGSDKRSHSSKSQNSSNSSTNAGLEQPKARKEKEPKKRKSRAIVPPVPAVPISTCSTAASPNASASTSSWSPRPPAAVFGVTLPSPIDVTSSCITGTVSAVNIRKKVPRTGGVRGAADSRAVQAAALNRTLDCLNKDTVLASAKGKEKLQNMRYNKEDSSSLKSSQLMTSSDNYFNDDLFAHLEEAETVKNKEAFIAVISLHDGVVVYVTSSMKDQLGYLPEMWLGRSLLDFLHPKDRLTFTNQITSKLMASLDKDDASGYSFSNSDDSWFNRGTFGSSSSPSNMVCSRLRLFRGLRTSGFDITEKKSSYLPFRI…	Evadne_nordmanni__PER__TRINITY_DN2822_c0_g1_i76.p1_ORFtype_complete_len_1187
OG0003099	PER	SOIREF__TRINITY	Drosophila_melanogaster	Magelona_mirabilis	SOIREF_PER_Drosophila_melanogaster_P07663_main	TRINITY_DN57768_c0_g1_i1.p1_ORFtype_internal_len_172	18.2012847965739	PTHR11269:SF16	PERIOD_CIRCADIAN_PROTEIN	PTHR11269:SF16	PERIOD_CIRCADIAN_PROTEIN	PF00989	PAS_fold	PF08447	PAS_fold	sp|Q25637|PER_PERAM Period circadian protein OS=Periplaneta americana OX=6978 GN=per PE=2 SV=2	2.966e-32	43.9	MEGGESTESTHNTKVSDSAYSNSCSNSQSQRSGSSKSRLSGSHSSGSSGYGGKPSTQASSSDMIIKRNKDKSRKKKKNKGAGQGAGQAQTLISASTSLEGRDEEKPRPSGTGCVEQQICRELQDQQHGEDHSEPQAIEQLQQEEEEDQSGSESEADRVEGVAKSEAAQSFPIPSPLSVTIVPPSMGGCGGVGHAAGLDSGLAKFDKTWEAGPGKLESMTGVGAAAAGTGQRGERVKEDSFCCVISMHDGIVLYTTPSITDVLGYPRDMWLGRSFIDFVHLKDRATFASQITTGIPIAESRGSVPKDAKSTFCVMLRRYRGLKSGGFGVIGRPVSYEPFRLGLTFREAPEEARPDNYMVSNGTNMLLVICATPIKSSYKVPDEILSQKSPKFAIRHTATG…	NKPDKFLTFRVNMSVHRLALSTESSSRTEATSGIGDSVCNTNTTATDDAPGTQYLKVDLDLITSAFTSTDTLPDERSFTTRHTVFCNFTYLDEQAIPLLGYLPQDIIGSCIFDYYHANDLPHLYNIYQQVMSLDGNVFKSEPYRFKTKNGSYIMIETEWSSYVNQWTKKLEF	Magelona_mirabilis__PER__TRINITY_DN57768_c0_g1_i1.p1_ORFtype_internal_len_172
OG0003099	PER	SOIREF__SOIREF	Drosophila_melanogaster	Mus_musculus	SOIREF_PER_Drosophila_melanogaster_P07663_main	SOIREF_PER3_Mus_musculus_O70361_main	24.759080800593	PTHR11269:SF16	PERIOD_CIRCADIAN_PROTEIN	PTHR11269:SF13	PERIOD_CIRCADIAN_PROTEIN_HOMOLOG_3	PF00989	PAS_fold	PF08447;PF12114	PAS_fold;Period_protein_2/3C-terminal_region	NA	NA	NA	MEGGESTESTHNTKVSDSAYSNSCSNSQSQRSGSSKSRLSGSHSSGSSGYGGKPSTQASSSDMIIKRNKDKSRKKKKNKGAGQGAGQAQTLISASTSLEGRDEEKPRPSGTGCVEQQICRELQDQQHGEDHSEPQAIEQLQQEEEEDQSGSESEADRVEGVAKSEAAQSFPIPSPLSVTIVPPSMGGCGGVGHAAGLDSGLAKFDKTWEAGPGKLESMTGVGAAAAGTGQRGERVKEDSFCCVISMHDGIVLYTTPSITDVLGYPRDMWLGRSFIDFVHLKDRATFASQITTGIPIAESRGSVPKDAKSTFCVMLRRYRGLKSGGFGVIGRPVSYEPFRLGLTFREAPEEARPDNYMVSNGTNMLLVICATPIKSSYKVPDEILSQKSPKFAIRHTATG…	MDPCGDPAVPGGDCPQTRGPGLQGASGQEGPLQGTCVDSSHSEHEDRNRMSEELIMVVQEMKKYFPAERHTKPSTLDALNYALRCVHSVQANSDFFQSLGPRGAHQADVTVYSLEDLTALASEHTSKNTDTFAAVFSFLSGRLVHISEQAALILNSKRGFLKSVHFVDLLAPQDVRAFYAHTAPTQLPFWNNWTQRASQYECAPAKPFFCRICGGGDREKRHYSPFRILPYLVHVHSSAQPEPEPCCLTLVEKIHSGYEAPRIPVDKRIFTTTHTPGCVFLEVDERAVPLLGYLPQDLIGTSILTYLHPEDRPLMVAIHQKVLKYAGHPPFEHSPVRFCTQNGEYVILDSSWSSFVNPWSRKVSFIIGRHKVRTSPLNEDVFATRIKKAASNDKDIAEL…	Mus_musculus__PER__SOIREF_PER3_Mus_musculus_O70361_main
OG0003099	PER	SOIREF__SOIREF	Drosophila_melanogaster	Mus_musculus	SOIREF_PER_Drosophila_melanogaster_P07663_main	SOIREF_PER2_Mus_musculus_O54943_main	24.1923905240488	PTHR11269:SF16	PERIOD_CIRCADIAN_PROTEIN	PTHR11269:SF9	PERIOD_CIRCADIAN_PROTEIN_HOMOLOG_2	PF00989	PAS_fold	PF08447;PF12114	PAS_fold;Period_protein_2/3C-terminal_region	NA	NA	NA	MEGGESTESTHNTKVSDSAYSNSCSNSQSQRSGSSKSRLSGSHSSGSSGYGGKPSTQASSSDMIIKRNKDKSRKKKKNKGAGQGAGQAQTLISASTSLEGRDEEKPRPSGTGCVEQQICRELQDQQHGEDHSEPQAIEQLQQEEEEDQSGSESEADRVEGVAKSEAAQSFPIPSPLSVTIVPPSMGGCGGVGHAAGLDSGLAKFDKTWEAGPGKLESMTGVGAAAAGTGQRGERVKEDSFCCVISMHDGIVLYTTPSITDVLGYPRDMWLGRSFIDFVHLKDRATFASQITTGIPIAESRGSVPKDAKSTFCVMLRRYRGLKSGGFGVIGRPVSYEPFRLGLTFREAPEEARPDNYMVSNGTNMLLVICATPIKSSYKVPDEILSQKSPKFAIRHTATG…	MNGYVDFSPSPTSPTKEPGAPQPTQAVLQEDVDMSSGSSGNENCSTGRDSQGSDCDDNGKELRMLVESSNTHPSPDDAFRLMMTEAEHNPSTSGCSSEQSAKADAHKELIRTLKELKVHLPADKKAKGKASTLATLKYALRSVKQVKANEEYYQLLMSSESQPCSVDVPSYSMEQVEGITSEYIVKNADMFAVAVSLVSGKILYISNQVASIFHCKKDAFSDAKFVEFLAPHDVSVFHSYTTPYKLPPWSVCSGLDSFTQECMEEKSFFCRVSVGKHHENEIRYQPFRMTPYLVKVQEQQGAESQLCCLLLAERVHSGYEAPRIPPEKRIFTTTHTPNCLFQAVDERAVPLLGYLPQDLIETPVLVQLHPSDRPLMLAIHKKILQAGGQPFDYSPIRFR…	Mus_musculus__PER__SOIREF_PER2_Mus_musculus_O54943_main
OG0003099	PER	SOIREF__SOIREF	Drosophila_melanogaster	Mus_musculus	SOIREF_PER_Drosophila_melanogaster_P07663_main	SOIREF_PER1_Mus_musculus_O35973_main	25.0871080139373	PTHR11269:SF16	PERIOD_CIRCADIAN_PROTEIN	PTHR11269:SF8	PERIOD_CIRCADIAN_PROTEIN_HOMOLOG_1	PF00989	PAS_fold	PF08447;PF12114	PAS_fold;Period_protein_2/3C-terminal_region	NA	NA	NA	MEGGESTESTHNTKVSDSAYSNSCSNSQSQRSGSSKSRLSGSHSSGSSGYGGKPSTQASSSDMIIKRNKDKSRKKKKNKGAGQGAGQAQTLISASTSLEGRDEEKPRPSGTGCVEQQICRELQDQQHGEDHSEPQAIEQLQQEEEEDQSGSESEADRVEGVAKSEAAQSFPIPSPLSVTIVPPSMGGCGGVGHAAGLDSGLAKFDKTWEAGPGKLESMTGVGAAAAGTGQRGERVKEDSFCCVISMHDGIVLYTTPSITDVLGYPRDMWLGRSFIDFVHLKDRATFASQITTGIPIAESRGSVPKDAKSTFCVMLRRYRGLKSGGFGVIGRPVSYEPFRLGLTFREAPEEARPDNYMVSNGTNMLLVICATPIKSSYKVPDEILSQKSPKFAIRHTATG…	MSGPLEGADGGGDPRPGEPFCPGGVPSPGAPQHRPCPGPSLADDTDANSNGSSGNESNGPESRGASQRSSHSSSSGNGKDSALLETTESSKSTNSQSPSPPSSSIAYSLLSASSEQDNPSTSGCSSEQSARARTQKELMTALRELKLRLPPERRGKGRSGTLATLQYALACVKQVQANQEYYQQWSLEEGEPCAMDMSTYTLEELEHITSEYTLRNQDTFSVAVSFLTGRIVYISEQAGVLLRCKRDVFRGARFSELLAPQDVGVFYGSTTPSRLPTWGTGTSAGSGLKDFTQEKSVFCRIRGGPDRDPGPRYQPFRLTPYVTKIRVSDGAPAQPCCLLIAERIHSGYEAPRIPPDKRIFTTRHTPSCLFQDVDERAAPLLGYLPQDLLGAPVLLFLHP…	Mus_musculus__PER__SOIREF_PER1_Mus_musculus_O35973_main
OG0003099	PER	SOIREF__TRINITY	Drosophila_melanogaster	Podon_leuckartii	SOIREF_PER_Drosophila_melanogaster_P07663_main	TRINITY_DN2559_c0_g1_i2.p1_ORFtype_complete_len_1164	28.6032689450223	PTHR11269:SF16	PERIOD_CIRCADIAN_PROTEIN	PTHR11269:SF16	PERIOD_CIRCADIAN_PROTEIN	PF00989	PAS_fold	PF00989;PF14598;PF12114	PAS_fold;PAS_domain;Period_protein_2/3C-terminal_region	sp|Q25637|PER_PERAM Period circadian protein OS=Periplaneta americana OX=6978 GN=per PE=2 SV=2	3.763e-86	37	MEGGESTESTHNTKVSDSAYSNSCSNSQSQRSGSSKSRLSGSHSSGSSGYGGKPSTQASSSDMIIKRNKDKSRKKKKNKGAGQGAGQAQTLISASTSLEGRDEEKPRPSGTGCVEQQICRELQDQQHGEDHSEPQAIEQLQQEEEEDQSGSESEADRVEGVAKSEAAQSFPIPSPLSVTIVPPSMGGCGGVGHAAGLDSGLAKFDKTWEAGPGKLESMTGVGAAAAGTGQRGERVKEDSFCCVISMHDGIVLYTTPSITDVLGYPRDMWLGRSFIDFVHLKDRATFASQITTGIPIAESRGSVPKDAKSTFCVMLRRYRGLKSGGFGVIGRPVSYEPFRLGLTFREAPEEARPDNYMVSNGTNMLLVICATPIKSSYKVPDEILSQKSPKFAIRHTATG…	MMENEDSELGSQSISSSGSEKMIVPKEPSHSHISSLKMSACGASATSDSAYGGSNTTQSQRSGSDKRSHSSKSQNSSNSSTNAGLEQPKARKEKEPKKRKSRAIVPPVPAVPISTCSTAASPNASASTSSWSPRPPAAVFGVTLPSPIDVTSSCITGTVSAVNIRKKVPRTGGVRGAADSRAVQAAALNRTLDCLNKDTVLASAKGKEKLQNMRYNKEDSSSLKSSQLMTSSDNYFNDDLFAHLEEAETVKNKEAFIAVISLHDGVVVYVTSSMKDQLGYLPEMWLGRSLLDFLHPKDRLTFTNQITSKLMASLDKDDASGYSFSNSDDSWFNRGTFGSSSSPSNMVCSRLRLFRGLRTSGFDITEKKSSYLPFRIFLNLEKFAPDSKANETEAVTQED…	Podon_leuckartii__PER__TRINITY_DN2559_c0_g1_i2.p1_ORFtype_complete_len_1164
OG0003099	PER	SOIREF__TRINITY	Drosophila_melanogaster	Podon_leuckartii	SOIREF_PER_Drosophila_melanogaster_P07663_main	TRINITY_DN2559_c0_g3_i18.p1_ORFtype_complete_len_1179	29.1028446389497	PTHR11269:SF16	PERIOD_CIRCADIAN_PROTEIN	PTHR11269:SF16	PERIOD_CIRCADIAN_PROTEIN	PF00989	PAS_fold	PF00989;PF14598;PF12114	PAS_fold;PAS_domain;Period_protein_2/3C-terminal_region	sp|Q25637|PER_PERAM Period circadian protein OS=Periplaneta americana OX=6978 GN=per PE=2 SV=2	1.844e-85	32.2	MEGGESTESTHNTKVSDSAYSNSCSNSQSQRSGSSKSRLSGSHSSGSSGYGGKPSTQASSSDMIIKRNKDKSRKKKKNKGAGQGAGQAQTLISASTSLEGRDEEKPRPSGTGCVEQQICRELQDQQHGEDHSEPQAIEQLQQEEEEDQSGSESEADRVEGVAKSEAAQSFPIPSPLSVTIVPPSMGGCGGVGHAAGLDSGLAKFDKTWEAGPGKLESMTGVGAAAAGTGQRGERVKEDSFCCVISMHDGIVLYTTPSITDVLGYPRDMWLGRSFIDFVHLKDRATFASQITTGIPIAESRGSVPKDAKSTFCVMLRRYRGLKSGGFGVIGRPVSYEPFRLGLTFREAPEEARPDNYMVSNGTNMLLVICATPIKSSYKVPDEILSQKSPKFAIRHTATG…	MENEDSELGSQSISSTGSSEKMIVPKEPSHSHISSLKMSACGASATSDSAYGGSNTTQSRRSGSGKGSHSSESKSQISSNSSSNFDNPGIEEPKPRKEKDPKKRKSKAIVPPIPSDNTLTSTANTSVLTTSVSSSFISSAETKTSSSFVFGKTLPSPINVSSSGTSAIASVNLGARKKIPRAGGIRGIADSRLVQAVALNRALDCLKEDVASSKEKEPLQSSRFNMEGTSLFSDFSKTSDSDVNKFAHFESFDSVKNKDAFIAVISLHDGVIVYVTSSLTDKLGYQPELWKGRSLLDFLHPKDRLAFTNQITSKLLTSLDKDDSSGYSFGSSDDYSFSGGTVGSSSSPSNMVCSRLRFYRGLRTSGFGIFDNKTSYLPFKISLNLEKIDNNLSNTDDKK…	Podon_leuckartii__PER__TRINITY_DN2559_c0_g3_i18.p1_ORFtype_complete_len_1179
OG0003099	PER	SOIREF__TRINITY	Drosophila_melanogaster	Poecilochaetus_sp	SOIREF_PER_Drosophila_melanogaster_P07663_main	TRINITY_DN40656_c0_g1_i1.p1_ORFtype_internal_len_260	12.855910267472	PTHR11269:SF16	PERIOD_CIRCADIAN_PROTEIN	PTHR11269:SF16	PERIOD_CIRCADIAN_PROTEIN	PF00989	PAS_fold	PF14598	PAS_domain	sp|Q25637|PER_PERAM Period circadian protein OS=Periplaneta americana OX=6978 GN=per PE=2 SV=2	1.4e-31	43	MEGGESTESTHNTKVSDSAYSNSCSNSQSQRSGSSKSRLSGSHSSGSSGYGGKPSTQASSSDMIIKRNKDKSRKKKKNKGAGQGAGQAQTLISASTSLEGRDEEKPRPSGTGCVEQQICRELQDQQHGEDHSEPQAIEQLQQEEEEDQSGSESEADRVEGVAKSEAAQSFPIPSPLSVTIVPPSMGGCGGVGHAAGLDSGLAKFDKTWEAGPGKLESMTGVGAAAAGTGQRGERVKEDSFCCVISMHDGIVLYTTPSITDVLGYPRDMWLGRSFIDFVHLKDRATFASQITTGIPIAESRGSVPKDAKSTFCVMLRRYRGLKSGGFGVIGRPVSYEPFRLGLTFREAPEEARPDNYMVSNGTNMLLVICATPIKSSYKVPDEILSQKSPKFAIRHTATG…	QDLPGPAAGLSAGLRAKPGRLGPGVGPGVGPGVGRGGMGRGSMGRGVMGPGDGLSETGGESGLTESSLSGLESSEAEPNMIVIECSPIESGYTEPLQMPEKRTFSLRHTVHCKYDHVEPTCISLLGYMPGEILGATIFDFFHAEDMAMLYNVYKQVVKAPGQMVRCLPYLFRIKNGDSVLVDTEWSSYVNPWTGKLDFVICKHTIVQGPRNTDVFSADKAAGGSGGSAAAAAAASHTSKHYQEKIKELLLNQQVQGPRNT	Poecilochaetus_sp__PER__TRINITY_DN40656_c0_g1_i1.p1_ORFtype_internal_len_260
OG0003099	PER	SOIREF__TRINITY	Drosophila_melanogaster	Temora_longicornis	SOIREF_PER_Drosophila_melanogaster_P07663_main	TRINITY_DN9167_c0_g1_i1.p1_ORFtype_complete_len_1288	27.6334776334776	PTHR11269:SF16	PERIOD_CIRCADIAN_PROTEIN	PTHR11269:SF16	PERIOD_CIRCADIAN_PROTEIN	PF00989	PAS_fold	PF14598;PF12114	PAS_domain;Period_protein_2/3C-terminal_region	sp|Q25637|PER_PERAM Period circadian protein OS=Periplaneta americana OX=6978 GN=per PE=2 SV=2	6.905e-93	34.5	MEGGESTESTHNTKVSDSAYSNSCSNSQSQRSGSSKSRLSGSHSSGSSGYGGKPSTQASSSDMIIKRNKDKSRKKKKNKGAGQGAGQAQTLISASTSLEGRDEEKPRPSGTGCVEQQICRELQDQQHGEDHSEPQAIEQLQQEEEEDQSGSESEADRVEGVAKSEAAQSFPIPSPLSVTIVPPSMGGCGGVGHAAGLDSGLAKFDKTWEAGPGKLESMTGVGAAAAGTGQRGERVKEDSFCCVISMHDGIVLYTTPSITDVLGYPRDMWLGRSFIDFVHLKDRATFASQITTGIPIAESRGSVPKDAKSTFCVMLRRYRGLKSGGFGVIGRPVSYEPFRLGLTFREAPEEARPDNYMVSNGTNMLLVICATPIKSSYKVPDEILSQKSPKFAIRHTATG…	MEEKVEILETKKKKEGVEPRDSMGLKEISSRKGEPEKKTGENDGGILEKSSSQQASITLADSKAPAPSMFKSGSEFSNTQADSAYGSLGPISGTATSHAGQSISRSGSSSAHSTQPGKQDSDIFKNLKQDTFEAFEKQDSLAASGKQGFLAASEKKASLGRQQRKPKKASRLNLKAEEDAKLDSEKVVQPPFNSILQESKAAKVATLSQALGYVDEFRKIQASKQEPRRGPEISELNDLASNLLEASQGRGLVVAKGSRPVSPESREHLQEGTIVQHEKNSGQGFCVAVSLLDGMVRQTTASLTNILGYPKDMWVGRSFINFVHPVDRETFIKQVTENIGLILRENSTPKSKKETISKSGSFFCRIRIYNGLKSGYSIKERKTRYSPFKLSVCFTEMDS…	Temora_longicornis__PER__TRINITY_DN9167_c0_g1_i1.p1_ORFtype_complete_len_1288
OG0001342	REV-ERBa	SOIREF__TRINITY	Mus_musculus	Acartia_clausii	SOIREF_REV-ERBa_Mus_musculus_Q3UV55_main	TRINITY_DN11351_c0_g1_i11.p1_ORFtype_complete_len_1279	22.4940805051302	PTHR24082:SF113	NUCLEAR_RECEPTOR_SUBFAMILY_1_GROUP_D_MEMBER_1	PTHR24082:SF484	ECDYSONE-INDUCED_PROTEIN_75B,_ISOFORM_B	PF00105;PF00104	Zinc_finger,_C4_type_(two_domains);Ligand-binding_domain_of_nuclear_hormone_receptor	PF00105;PF00104	Zinc_finger,_C4_type_(two_domains);Ligand-binding_domain_of_nuclear_hormone_receptor	sp|O77245|E75_METEN Nuclear hormone receptor E75 OS=Metapenaeus ensis OX=32278 GN=E75 PE=2 SV=1	2.099e-124	43.9	MTTLDSNNNTGGVITYIGSSGSSPSRTSPESLYSDSSNGSFQSLTQGCPTYFPPSPTGSLTQDPARSFGSAPPSLSDDSSPSSASSSSSSSSSSFYNGSPPGSLQVAMEDSSRVSPSKGTSNITKLNGMVLLCKVCGDVASGFHYGVHACEGCKGFFRRSIQQNIQYKRCLKNENCSIVRINRNRCQQCRFKKCLSVGMSRDAVRFGRIPKREKQRMLAEMQSAMNLANNQLSSLCPLETSPTPHPTSGSMGPSPPPAPAPTPLVGFSQFPQQLTPPRSPSPEPTMEDVISQVARAHREIFTYAHDKLGTSPGNFNANHASGSPSATTPHRWESQGCPSAPNDNNLLAAQRHNEALNGLRQGPSSYPPTWPSGPTHHSCHQPNSNGHRLCPTHVYSAPE…	MNRHEIYENSAEHNISNAYQQHIGDLPPLMDRHNSMNNSKDDVFSRPPVPGINGLPRERKHRFSGGSPSALLRIKVEPGLMGYGLPPNGIKTEGLSFKRFESYPPPSSPLSLVAGAGHHGHIGHLPHSGSSGLTSAGQHLHHSMRRYSLPEYKQHQNNLPDADNLHVPLNLTHRSSSSADISPPPVSAVDDLRYGYRNHHYQSAAVVAAAANLLQHHPDVKRELPDADLEQQHQHAALLLNVSRQQDQSAGGGLDPSVDSLYRDYGRQESEDYESHSSPSNHRSTSEVYRGEFESSRTNSLNNLTGLENPVTAKKEPDQDSKSGSSGGSRGSGRTIIEFDGNDCVLCRVCGDKASGFHYGVHSCEGCKGFFRRSIQQKIQYRPCNKNQQCSILRINRNR…	Acartia_clausii__REV-ERBa__TRINITY_DN11351_c0_g1_i11.p1_ORFtype_complete_len_1279
OG0001342	REV-ERBa	SOIREF__TRINITY	Mus_musculus	Acartia_tonsa	SOIREF_REV-ERBa_Mus_musculus_Q3UV55_main	TRINITY_DN12770_c0_g1_i6.p1_ORFtype_complete_len_1368	22.1167883211679	PTHR24082:SF113	NUCLEAR_RECEPTOR_SUBFAMILY_1_GROUP_D_MEMBER_1	PTHR24082:SF484	ECDYSONE-INDUCED_PROTEIN_75B,_ISOFORM_B	PF00105;PF00104	Zinc_finger,_C4_type_(two_domains);Ligand-binding_domain_of_nuclear_hormone_receptor	PF00105;PF00104	Zinc_finger,_C4_type_(two_domains);Ligand-binding_domain_of_nuclear_hormone_receptor	sp|O77245|E75_METEN Nuclear hormone receptor E75 OS=Metapenaeus ensis OX=32278 GN=E75 PE=2 SV=1	4.301e-120	58	MTTLDSNNNTGGVITYIGSSGSSPSRTSPESLYSDSSNGSFQSLTQGCPTYFPPSPTGSLTQDPARSFGSAPPSLSDDSSPSSASSSSSSSSSSFYNGSPPGSLQVAMEDSSRVSPSKGTSNITKLNGMVLLCKVCGDVASGFHYGVHACEGCKGFFRRSIQQNIQYKRCLKNENCSIVRINRNRCQQCRFKKCLSVGMSRDAVRFGRIPKREKQRMLAEMQSAMNLANNQLSSLCPLETSPTPHPTSGSMGPSPPPAPAPTPLVGFSQFPQQLTPPRSPSPEPTMEDVISQVARAHREIFTYAHDKLGTSPGNFNANHASGSPSATTPHRWESQGCPSAPNDNNLLAAQRHNEALNGLRQGPSSYPPTWPSGPTHHSCHQPNSNGHRLCPTHVYSAPE…	MNYSRQDEVFCPPVSTVNGGSAFSRHISRPTMDNPKDDVFSRPPVPGLNGLPRERKHRFSGNGGGSPSAGLLRIKIEPQAAFPVNGGGTSPYSSQQPPLIPPNCIKSESGGMAFKRYESYPPPGAPMALVSGNSHAEDLIQSPNGSTNSVHYQQNMRRYSLPEYKLHQLHEPPHPDILTPLNLTRRSSSSEIVHASASPSTVGRPRYYSYQGSAATAANSMFQTATASSLQILHPDVKRELPDGDFEPDGLHNHFVFGGGSGHEDHLPPHLQQQRSRLSLSSSKCRQNGGEDPSVEAVYRDYGGRQQETDYDAVSPSRPISGGGSSNVEVYRGEFESSRMREAADGPTAGGMTAKKEPDLDGKSSAGSAGNRGSGRTIIEFDGNDCVLCRVCGDKASGF…	Acartia_tonsa__REV-ERBa__TRINITY_DN12770_c0_g1_i6.p1_ORFtype_complete_len_1368
OG0001342	REV-ERBa	SOIREF__TRINITY	Mus_musculus	Asterias_rubens	SOIREF_REV-ERBa_Mus_musculus_Q3UV55_main	TRINITY_DN19677_c0_g1_i1.p1_ORFtype_3prime_partial_len_180	13.474025974026	PTHR24082:SF113	NUCLEAR_RECEPTOR_SUBFAMILY_1_GROUP_D_MEMBER_1	PTHR24082	NUCLEAR_HORMONE_RECEPTOR	PF00105;PF00104	Zinc_finger,_C4_type_(two_domains);Ligand-binding_domain_of_nuclear_hormone_receptor	PF00104	Ligand-binding_domain_of_nuclear_hormone_receptor	sp|O77245|E75_METEN Nuclear hormone receptor E75 OS=Metapenaeus ensis OX=32278 GN=E75 PE=2 SV=1	1.877e-22	33.3	MTTLDSNNNTGGVITYIGSSGSSPSRTSPESLYSDSSNGSFQSLTQGCPTYFPPSPTGSLTQDPARSFGSAPPSLSDDSSPSSASSSSSSSSSSFYNGSPPGSLQVAMEDSSRVSPSKGTSNITKLNGMVLLCKVCGDVASGFHYGVHACEGCKGFFRRSIQQNIQYKRCLKNENCSIVRINRNRCQQCRFKKCLSVGMSRDAVRFGRIPKREKQRMLAEMQSAMNLANNQLSSLCPLETSPTPHPTSGSMGPSPPPAPAPTPLVGFSQFPQQLTPPRSPSPEPTMEDVISQVARAHREIFTYAHDKLGTSPGNFNANHASGSPSATTPHRWESQGCPSAPNDNNLLAAQRHNEALNGLRQGPSSYPPTWPSGPTHHSCHQPNSNGHRLCPTHVYSAPE…	MADQWDKITHFAECIPGFTGFSKEDQDILLQVGGLEVILLQLAQMYDHRTHLLQMWENEWLSSEQACKLTTDFNLAVFFELLFGLAESLRTMHLKEDDLALFSALLLLASDHQGLKHKRQVEETQEKVLNCFAYVLAQNHVQEPGLLAQVLMCMPTLRTISTSYLELTSVSTPTQQWSNW	Asterias_rubens__REV-ERBa__TRINITY_DN19677_c0_g1_i1.p1_ORFtype_3prime_partial_len_180
OG0001342	REV-ERBa	SOIREF__TRINITY	Mus_musculus	Calanus_helgolandicus	SOIREF_REV-ERBa_Mus_musculus_Q3UV55_main	TRINITY_DN22314_c0_g1_i7.p1_ORFtype_complete_len_1042	24.8341232227488	PTHR24082:SF113	NUCLEAR_RECEPTOR_SUBFAMILY_1_GROUP_D_MEMBER_1	PTHR24082:SF484	ECDYSONE-INDUCED_PROTEIN_75B,_ISOFORM_B	PF00105;PF00104	Zinc_finger,_C4_type_(two_domains);Ligand-binding_domain_of_nuclear_hormone_receptor	PF00105;PF00104	Zinc_finger,_C4_type_(two_domains);Ligand-binding_domain_of_nuclear_hormone_receptor	sp|O77245|E75_METEN Nuclear hormone receptor E75 OS=Metapenaeus ensis OX=32278 GN=E75 PE=2 SV=1	5.152e-132	46.7	MTTLDSNNNTGGVITYIGSSGSSPSRTSPESLYSDSSNGSFQSLTQGCPTYFPPSPTGSLTQDPARSFGSAPPSLSDDSSPSSASSSSSSSSSSFYNGSPPGSLQVAMEDSSRVSPSKGTSNITKLNGMVLLCKVCGDVASGFHYGVHACEGCKGFFRRSIQQNIQYKRCLKNENCSIVRINRNRCQQCRFKKCLSVGMSRDAVRFGRIPKREKQRMLAEMQSAMNLANNQLSSLCPLETSPTPHPTSGSMGPSPPPAPAPTPLVGFSQFPQQLTPPRSPSPEPTMEDVISQVARAHREIFTYAHDKLGTSPGNFNANHASGSPSATTPHRWESQGCPSAPNDNNLLAAQRHNEALNGLRQGPSSYPPTWPSGPTHHSCHQPNSNGHRLCPTHVYSAPE…	MNQLGGTHKHIHQFNPDALDVRNIGSEHFENIQKSNHHNLPKLKTYDIPKHLHSFAREEEMPHNHPQDLSHHYGRELLHPQCLNQRYQYPLQIKSEREPTPGYEHEMPAQLSVKTEPEDNSYRVDEPPHSLALMYHRDSSTSGERYPFLGKGEPCTTPHPMERELPRSYSLPSRELDGSVPLPMERQLSLDRNHEVGRGHHELPQLSPETKQEISTSRTLIEFDGNDCVLCRVCGDKASGFHYGVHSCEGCKGFFRRSIQQRIHYRPCTKNQQCTILRINRNRCQYCRLKKCMAAGMSRDAVRFGRVPKREKAKINAAMHSSRMKNMETRVMAEMADDAKIIETVVRAHFDTCDYTAEKIKPFIAKAQAEQNYTQCSGMTCPMKGRPEQSFLDQFSERF…	Calanus_helgolandicus__REV-ERBa__TRINITY_DN22314_c0_g1_i7.p1_ORFtype_complete_len_1042
OG0001342	REV-ERBa	SOIREF__TRINITY	Mus_musculus	Centropages_hamatus	SOIREF_REV-ERBa_Mus_musculus_Q3UV55_main	TRINITY_DN9484_c0_g1_i1.p1_ORFtype_complete_len_957	26.0599793174767	PTHR24082:SF113	NUCLEAR_RECEPTOR_SUBFAMILY_1_GROUP_D_MEMBER_1	PTHR24082:SF484	ECDYSONE-INDUCED_PROTEIN_75B,_ISOFORM_B	PF00105;PF00104	Zinc_finger,_C4_type_(two_domains);Ligand-binding_domain_of_nuclear_hormone_receptor	PF00105;PF00104	Zinc_finger,_C4_type_(two_domains);Ligand-binding_domain_of_nuclear_hormone_receptor	sp|O77245|E75_METEN Nuclear hormone receptor E75 OS=Metapenaeus ensis OX=32278 GN=E75 PE=2 SV=1	1.469e-132	48.4	MTTLDSNNNTGGVITYIGSSGSSPSRTSPESLYSDSSNGSFQSLTQGCPTYFPPSPTGSLTQDPARSFGSAPPSLSDDSSPSSASSSSSSSSSSFYNGSPPGSLQVAMEDSSRVSPSKGTSNITKLNGMVLLCKVCGDVASGFHYGVHACEGCKGFFRRSIQQNIQYKRCLKNENCSIVRINRNRCQQCRFKKCLSVGMSRDAVRFGRIPKREKQRMLAEMQSAMNLANNQLSSLCPLETSPTPHPTSGSMGPSPPPAPAPTPLVGFSQFPQQLTPPRSPSPEPTMEDVISQVARAHREIFTYAHDKLGTSPGNFNANHASGSPSATTPHRWESQGCPSAPNDNNLLAAQRHNEALNGLRQGPSSYPPTWPSGPTHHSCHQPNSNGHRLCPTHVYSAPE…	MEERGSYNQTTDGVFSRPYLPDITRLPRERLNRQMSGPPDARIRIKSERDLIPAEAVKIEPFLYPSHKLEDPAMFQHPSAVGGSPVIPPRRRDSLPDHYLSYRENRREEFDSPHPLNLSERKRNYSDGEGAMEGVKEEGAGYGGAPEGVVTPMPGGANVFSERSEVNSSRTVIEFDGNDCVLCRVCGDKASGFHYGVHSCEGCKGFFRRSIQQKIQYRPCSKNQQCSILRINRNRCQYCRLKKCIAAGMSRDAVRFGRVPKREKAKILAAMQSSKAKVMESRVLSEMSDDRKIIDTIVRAHYDTCDYTTEKMKPFKLKAQTQNKLTQCTGQTCPMKGGPEQSFLEEFSDRFMDHVRQVCTFAKSIPGFKCLQHDDQVTLLKSCVFEVLTLRLSGLFDNQ…	Centropages_hamatus__REV-ERBa__TRINITY_DN9484_c0_g1_i1.p1_ORFtype_complete_len_957
OG0001342	REV-ERBa	SOIREF__TRINITY	Mus_musculus	Corystes_sp	SOIREF_REV-ERBa_Mus_musculus_Q3UV55_main	TRINITY_DN15026_c0_g1_i1.p1_ORFtype_3prime_partial_len_224	17.3267326732673	PTHR24082:SF113	NUCLEAR_RECEPTOR_SUBFAMILY_1_GROUP_D_MEMBER_1	PTHR24082:SF484	ECDYSONE-INDUCED_PROTEIN_75B,_ISOFORM_B	PF00105;PF00104	Zinc_finger,_C4_type_(two_domains);Ligand-binding_domain_of_nuclear_hormone_receptor	PF00104	Ligand-binding_domain_of_nuclear_hormone_receptor	sp|O77245|E75_METEN Nuclear hormone receptor E75 OS=Metapenaeus ensis OX=32278 GN=E75 PE=2 SV=1	5.852e-126	89.7	MTTLDSNNNTGGVITYIGSSGSSPSRTSPESLYSDSSNGSFQSLTQGCPTYFPPSPTGSLTQDPARSFGSAPPSLSDDSSPSSASSSSSSSSSSFYNGSPPGSLQVAMEDSSRVSPSKGTSNITKLNGMVLLCKVCGDVASGFHYGVHACEGCKGFFRRSIQQNIQYKRCLKNENCSIVRINRNRCQQCRFKKCLSVGMSRDAVRFGRIPKREKQRMLAEMQSAMNLANNQLSSLCPLETSPTPHPTSGSMGPSPPPAPAPTPLVGFSQFPQQLTPPRSPSPEPTMEDVISQVARAHREIFTYAHDKLGTSPGNFNANHASGSPSATTPHRWESQGCPSAPNDNNLLAAQRHNEALNGLRQGPSSYPPTWPSGPTHHSCHQPNSNGHRLCPTHVYSAPE…	MLCLNGQLLRREALHTSVNARFLVDSMFDFAERLNSLCLRDAELALFCAVVVLAPDRPGLRNAELVERVQRHLVNCLQSVVSKHHPENPSLHRELLAKIPDLRTLNTLHSEKLLKYKMTEHTAATTGPWDDSRSSWSMEHESSIGSPSSSCAADEAMRSPVSCSESIYSGESASSGESMCGSEVSGYTELRPPFPLARRRHDNSEGASSGDEATESPLKCPFSK	Corystes_sp__REV-ERBa__TRINITY_DN15026_c0_g1_i1.p1_ORFtype_3prime_partial_len_224
OG0001342	REV-ERBa	SOIREF__TRINITY	Mus_musculus	Corystes_sp	SOIREF_REV-ERBa_Mus_musculus_Q3UV55_main	TRINITY_DN15026_c0_g2_i2.p1_ORFtype_complete_len_1034	25.4335260115607	PTHR24082:SF113	NUCLEAR_RECEPTOR_SUBFAMILY_1_GROUP_D_MEMBER_1	PTHR24082:SF484	ECDYSONE-INDUCED_PROTEIN_75B,_ISOFORM_B	PF00105;PF00104	Zinc_finger,_C4_type_(two_domains);Ligand-binding_domain_of_nuclear_hormone_receptor	PF00105;PF00104	Zinc_finger,_C4_type_(two_domains);Ligand-binding_domain_of_nuclear_hormone_receptor	sp|O77245|E75_METEN Nuclear hormone receptor E75 OS=Metapenaeus ensis OX=32278 GN=E75 PE=2 SV=1	6.532e-292	93.1	MTTLDSNNNTGGVITYIGSSGSSPSRTSPESLYSDSSNGSFQSLTQGCPTYFPPSPTGSLTQDPARSFGSAPPSLSDDSSPSSASSSSSSSSSSFYNGSPPGSLQVAMEDSSRVSPSKGTSNITKLNGMVLLCKVCGDVASGFHYGVHACEGCKGFFRRSIQQNIQYKRCLKNENCSIVRINRNRCQQCRFKKCLSVGMSRDAVRFGRIPKREKQRMLAEMQSAMNLANNQLSSLCPLETSPTPHPTSGSMGPSPPPAPAPTPLVGFSQFPQQLTPPRSPSPEPTMEDVISQVARAHREIFTYAHDKLGTSPGNFNANHASGSPSATTPHRWESQGCPSAPNDNNLLAAQRHNEALNGLRQGPSSYPPTWPSGPTHHSCHQPNSNGHRLCPTHVYSAPE…	MRKMSDKALCEPLVTSSVTAAEETNYPSQEYSSGQEYSSRQGYPPQEFSPFSSSSSYHVEAGQHVEATHSVEVAQHVEATPPSEEALAAGDTKPVFEELSPCKFPRPAPWRQKTTSEADVKPQVLVKRESEMEYREGEGDGGGPGVIRCVETSMPPPDTLTYESRGRRLSGEFARPMNVPREIIRGPHGARYRDARRTHDLARPDQTRPPDQVRMSDCPPPTPSSPSSSTTSSAHGGRPRASGKKDRKKEEADDVSSSIPDLEFDGTTVLCRVCGDKASGFHYGVHSCEGCKGFFRRSIQQKIQYRPCTKNQQCSILRINRNRCQYCRLKKCIAVGMSRDAVRFGRVPKREKAKILAAMQSVNARSQEKAVLAELEDNTRVTAAIIRAHMDTCDFTRDK…	Corystes_sp__REV-ERBa__TRINITY_DN15026_c0_g2_i2.p1_ORFtype_complete_len_1034
OG0001342	REV-ERBa	SOIREF__TRINITY	Mus_musculus	Crangon_crangon	SOIREF_REV-ERBa_Mus_musculus_Q3UV55_main	TRINITY_DN699_c1_g1_i5.p1_ORFtype_complete_len_920	26.5524625267666	PTHR24082:SF113	NUCLEAR_RECEPTOR_SUBFAMILY_1_GROUP_D_MEMBER_1	PTHR24082:SF484	ECDYSONE-INDUCED_PROTEIN_75B,_ISOFORM_B	PF00105;PF00104	Zinc_finger,_C4_type_(two_domains);Ligand-binding_domain_of_nuclear_hormone_receptor	PF00105;PF00104	Zinc_finger,_C4_type_(two_domains);Ligand-binding_domain_of_nuclear_hormone_receptor	sp|O77245|E75_METEN Nuclear hormone receptor E75 OS=Metapenaeus ensis OX=32278 GN=E75 PE=2 SV=1	1.028e-279	88.5	MTTLDSNNNTGGVITYIGSSGSSPSRTSPESLYSDSSNGSFQSLTQGCPTYFPPSPTGSLTQDPARSFGSAPPSLSDDSSPSSASSSSSSSSSSFYNGSPPGSLQVAMEDSSRVSPSKGTSNITKLNGMVLLCKVCGDVASGFHYGVHACEGCKGFFRRSIQQNIQYKRCLKNENCSIVRINRNRCQQCRFKKCLSVGMSRDAVRFGRIPKREKQRMLAEMQSAMNLANNQLSSLCPLETSPTPHPTSGSMGPSPPPAPAPTPLVGFSQFPQQLTPPRSPSPEPTMEDVISQVARAHREIFTYAHDKLGTSPGNFNANHASGSPSATTPHRWESQGCPSAPNDNNLLAAQRHNEALNGLRQGPSSYPPTWPSGPTHHSCHQPNSNGHRLCPTHVYSAPE…	MPPPDGVYDPRTRRPSGGFVRPVDGLRPGEMFKTPARYKEVRRSHNPSPPPPQQKQHQSHNSPDGGTRHSDTARASSQCPPPTSPSPSSSSATPSGSGRAKANGKKERKKEEIEDVSSSIPDLEFDGTTVLCRVCGDKASGFHYGVHSCEGCKGFFRRSIQQKIQYRPCTKNQQCAILRINRNRCQYCRLKKCIAVGMSRDAVRFGRVPKREKAKILAAMQSVNARSQEKAVLAELEDDGQVIAAIIRSHMDTCEFTRDKVAPMLQQARAHPSYTQCPPTLACPLNPRPVPLHGQQEMVQDFSERFSPAIRGVVEFAKRLPGFQQLPQEDQVTLLKAGVFEVLLVRLAAMFDARTNTMLCLNGQLLRREALHTSVNARFLMDSMFDFAERVNCLALSDA…	Crangon_crangon__REV-ERBa__TRINITY_DN699_c1_g1_i5.p1_ORFtype_complete_len_920
OG0001342	REV-ERBa	SOIREF__OTHREF	Mus_musculus	Danaus_plexippus	SOIREF_REV-ERBa_Mus_musculus_Q3UV55_main	OTHREF_tr|A0A212EIJ9|A0A212EIJ9_DANPL	23.2424677187948	PTHR24082:SF113	NUCLEAR_RECEPTOR_SUBFAMILY_1_GROUP_D_MEMBER_1	PTHR24082:SF484	ECDYSONE-INDUCED_PROTEIN_75B,_ISOFORM_B	PF00105;PF00104	Zinc_finger,_C4_type_(two_domains);Ligand-binding_domain_of_nuclear_hormone_receptor	PF00104	Ligand-binding_domain_of_nuclear_hormone_receptor	NA	NA	NA	MTTLDSNNNTGGVITYIGSSGSSPSRTSPESLYSDSSNGSFQSLTQGCPTYFPPSPTGSLTQDPARSFGSAPPSLSDDSSPSSASSSSSSSSSSFYNGSPPGSLQVAMEDSSRVSPSKGTSNITKLNGMVLLCKVCGDVASGFHYGVHACEGCKGFFRRSIQQNIQYKRCLKNENCSIVRINRNRCQQCRFKKCLSVGMSRDAVRFGRIPKREKQRMLAEMQSAMNLANNQLSSLCPLETSPTPHPTSGSMGPSPPPAPAPTPLVGFSQFPQQLTPPRSPSPEPTMEDVISQVARAHREIFTYAHDKLGTSPGNFNANHASGSPSATTPHRWESQGCPSAPNDNNLLAAQRHNEALNGLRQGPSSYPPTWPSGPTHHSCHQPNSNGHRLCPTHVYSAPE…	MGEDLPILKGILNGVVKYHNAPVRFGRVPKREKARILAAMQQSSSSRAQEQAAAAELDDAPRLLARVVRAHLDTCEFTRDRVASMRARARDCPTYSQPTLACPLNPAPELQSEKEFSQRFAHVIRGVIDFAGLIPGFQLLTQDDKFTLLKSGLFDALFVRLICMFDAPLNSIICLNGQLMKRDSIQSGANARFLVDSTFKFAERMNSMNLTDAEIGLFCAIVLITPDRPGLRNIELVERMHARLKACLQTVVTQNRPDRPGFLRELMDTLPDLRTLSTLHTEKLVVFRTEHKELLRQQMWGDEEGCSWADSGADESARSPIGSVSSSESGEAMGDCGTPLLAATLAGRRRLDSRGSVDEEALGVAHLAHNGLTVTPVRPPPRYRKLDSPTDSGIESGNE…	Danaus_plexippus__REV-ERBa__OTHREF_tr|A0A212EIJ9|A0A212EIJ9_DANPL
OG0001342	REV-ERBa	SOIREF__SOIREF	Mus_musculus	Drosophila_melanogaster	SOIREF_REV-ERBa_Mus_musculus_Q3UV55_main	SOIREF_EIP75B_Drosophila_melanogaster_P13055_aux	21.8039772727273	PTHR24082:SF113	NUCLEAR_RECEPTOR_SUBFAMILY_1_GROUP_D_MEMBER_1	PTHR24082:SF484	ECDYSONE-INDUCED_PROTEIN_75B,_ISOFORM_B	PF00105;PF00104	Zinc_finger,_C4_type_(two_domains);Ligand-binding_domain_of_nuclear_hormone_receptor	PF00105;PF00104	Zinc_finger,_C4_type_(two_domains);Ligand-binding_domain_of_nuclear_hormone_receptor	NA	NA	NA	MTTLDSNNNTGGVITYIGSSGSSPSRTSPESLYSDSSNGSFQSLTQGCPTYFPPSPTGSLTQDPARSFGSAPPSLSDDSSPSSASSSSSSSSSSFYNGSPPGSLQVAMEDSSRVSPSKGTSNITKLNGMVLLCKVCGDVASGFHYGVHACEGCKGFFRRSIQQNIQYKRCLKNENCSIVRINRNRCQQCRFKKCLSVGMSRDAVRFGRIPKREKQRMLAEMQSAMNLANNQLSSLCPLETSPTPHPTSGSMGPSPPPAPAPTPLVGFSQFPQQLTPPRSPSPEPTMEDVISQVARAHREIFTYAHDKLGTSPGNFNANHASGSPSATTPHRWESQGCPSAPNDNNLLAAQRHNEALNGLRQGPSSYPPTWPSGPTHHSCHQPNSNGHRLCPTHVYSAPE…	MEAVQAAAAATSSGGSSGSVPGSGSGSASKLIKTEPIDFEMLHLEENERQQDIEREPSSSNSNSNSNSLTPQRYTHVQVQTVPPRQPTGLTTPGGTQKVILTPRVEYVQQRATSSTGGGMKHVYSQQQGTAASRSAPPETTALLTTTSGTPQIIITRTLPSNQHLSRRHSASPSALHHYQQQQPQRQQSPPPLHHQQQQQQQHVRVIRDGRLYDEATVVVAARRHSVSPPPLHHHSRSAPVSPVIARRGGAAAYMDQQYQQRQTPPLAPPPPPPPPPPPPPPPQQQQQQYISTGVPPPTAAARKFVVSTSTRHVNVIASNHFQQQQQQHQAQQHQQQHQQHQQHQQHVIASVSSSSSSSAIGSGGSSSSHIFRTPVVSSSSSSNMHHQQQQQQQQSSLG…	Drosophila_melanogaster__REV-ERBa__SOIREF_EIP75B_Drosophila_melanogaster_P13055_aux
OG0001342	REV-ERBa	SOIREF__TRINITY	Mus_musculus	Evadne_nordmanni	SOIREF_REV-ERBa_Mus_musculus_Q3UV55_main	TRINITY_DN348_c4_g1_i1.p1_ORFtype_internal_len_434	36.986301369863	PTHR24082:SF113	NUCLEAR_RECEPTOR_SUBFAMILY_1_GROUP_D_MEMBER_1	PTHR24082:SF484	ECDYSONE-INDUCED_PROTEIN_75B,_ISOFORM_B	PF00105;PF00104	Zinc_finger,_C4_type_(two_domains);Ligand-binding_domain_of_nuclear_hormone_receptor	PF00105;PF00104	Zinc_finger,_C4_type_(two_domains);Ligand-binding_domain_of_nuclear_hormone_receptor	sp|O77245|E75_METEN Nuclear hormone receptor E75 OS=Metapenaeus ensis OX=32278 GN=E75 PE=2 SV=1	3.398e-172	75.2	MTTLDSNNNTGGVITYIGSSGSSPSRTSPESLYSDSSNGSFQSLTQGCPTYFPPSPTGSLTQDPARSFGSAPPSLSDDSSPSSASSSSSSSSSSFYNGSPPGSLQVAMEDSSRVSPSKGTSNITKLNGMVLLCKVCGDVASGFHYGVHACEGCKGFFRRSIQQNIQYKRCLKNENCSIVRINRNRCQQCRFKKCLSVGMSRDAVRFGRIPKREKQRMLAEMQSAMNLANNQLSSLCPLETSPTPHPTSGSMGPSPPPAPAPTPLVGFSQFPQQLTPPRSPSPEPTMEDVISQVARAHREIFTYAHDKLGTSPGNFNANHASGSPSATTPHRWESQGCPSAPNDNNLLAAQRHNEALNGLRQGPSSYPPTWPSGPTHHSCHQPNSNGHRLCPTHVYSAPE…	SLTPSPLKCVPHPLRMRKSAPLPHEEPSSSIPEIEFDGTTVLCRVCGDKASGFHYGVHSCEGCKGFFRRSIQQKIQYRPCTKNQQCSILRINRNRCQYCRLKKCIAVGMSRDAVRFGRVPKREKAKILAAMQSVNARLAERALPSEFGDEAQLMNAVVRAHMETCDFTRDKVHILMTAAHRQPDYTACPPTLACPLNPMPAPSGGQQTQLLQDFSERFLPAIRDVVEFAKRLPGFSLLAEDDKVTLLKPGVFEVLLVRLASMFDSQSNTMLCLNGQLLRRDALHNSSNARFLMDSMFEFAERLNSLGLNDAQLGLFSAVVIIAADRPGLRNAELVERMQSKLRTVLETTLTQSHPHKMGLFHELLRKIPDLRTLNTLHSEKLLAFKMTEQQQQQQQQQQ…	Evadne_nordmanni__REV-ERBa__TRINITY_DN348_c4_g1_i1.p1_ORFtype_internal_len_434
OG0001342	REV-ERBa	SOIREF__TRINITY	Mus_musculus	Hyperia_sp	SOIREF_REV-ERBa_Mus_musculus_Q3UV55_main	TRINITY_DN1096_c0_g1_i4.p1_ORFtype_complete_len_765	21.4102564102564	PTHR24082:SF113	NUCLEAR_RECEPTOR_SUBFAMILY_1_GROUP_D_MEMBER_1	PTHR24082:SF484	ECDYSONE-INDUCED_PROTEIN_75B,_ISOFORM_B	PF00105;PF00104	Zinc_finger,_C4_type_(two_domains);Ligand-binding_domain_of_nuclear_hormone_receptor	PF00104	Ligand-binding_domain_of_nuclear_hormone_receptor	sp|O77245|E75_METEN Nuclear hormone receptor E75 OS=Metapenaeus ensis OX=32278 GN=E75 PE=2 SV=1	1.158e-36	31.9	MTTLDSNNNTGGVITYIGSSGSSPSRTSPESLYSDSSNGSFQSLTQGCPTYFPPSPTGSLTQDPARSFGSAPPSLSDDSSPSSASSSSSSSSSSFYNGSPPGSLQVAMEDSSRVSPSKGTSNITKLNGMVLLCKVCGDVASGFHYGVHACEGCKGFFRRSIQQNIQYKRCLKNENCSIVRINRNRCQQCRFKKCLSVGMSRDAVRFGRIPKREKQRMLAEMQSAMNLANNQLSSLCPLETSPTPHPTSGSMGPSPPPAPAPTPLVGFSQFPQQLTPPRSPSPEPTMEDVISQVARAHREIFTYAHDKLGTSPGNFNANHASGSPSATTPHRWESQGCPSAPNDNNLLAAQRHNEALNGLRQGPSSYPPTWPSGPTHHSCHQPNSNGHRLCPTHVYSAPE…	MTVEGESILKKLLTADQPIKYNRNDSYHPSMKKKRFEKSLPYLMPKKNVETKSSELLGMLQSNVIHSVTKDDCNPEVNYFQNTRIPTYPDYLVHRSNESSQYYNNNNTSILKQIIQGDHPLERPVFRCVPSQTANNDQYSVRFGRVPKGEKEKINQMMLAKNRELRDSTDASMDVSDEALVDVLRRSHVETSRVTKENVASVLANLDESRVADGSQAHKICPLDPYVGNDDFQQKFSPMVREVVAFAKDIPSFHEIRHEDKITLLRTCIFEVLLIRYSVLIDTSKKRMFSLSGSVIYTHIYRQMEASSNLAESILKFIEQLNSITLSETETALFTAAIVINPKRQGLYDVPKISALHRRLVNCLHTVMRRERPNMPHVVHTLMTSFNDLFTLNDMHTNH…	Hyperia_sp__REV-ERBa__TRINITY_DN1096_c0_g1_i4.p1_ORFtype_complete_len_765
OG0001342	REV-ERBa	SOIREF__TRINITY	Mus_musculus	Magelona_mirabilis	SOIREF_REV-ERBa_Mus_musculus_Q3UV55_main	TRINITY_DN3190_c1_g1_i4.p1_ORFtype_3prime_partial_len_1006	22.252497729337	PTHR24082:SF113	NUCLEAR_RECEPTOR_SUBFAMILY_1_GROUP_D_MEMBER_1	PTHR24082:SF484	ECDYSONE-INDUCED_PROTEIN_75B,_ISOFORM_B	PF00105;PF00104	Zinc_finger,_C4_type_(two_domains);Ligand-binding_domain_of_nuclear_hormone_receptor	PF00105;PF00104	Zinc_finger,_C4_type_(two_domains);Ligand-binding_domain_of_nuclear_hormone_receptor	sp|O77245|E75_METEN Nuclear hormone receptor E75 OS=Metapenaeus ensis OX=32278 GN=E75 PE=2 SV=1	1.434e-128	63	MTTLDSNNNTGGVITYIGSSGSSPSRTSPESLYSDSSNGSFQSLTQGCPTYFPPSPTGSLTQDPARSFGSAPPSLSDDSSPSSASSSSSSSSSSFYNGSPPGSLQVAMEDSSRVSPSKGTSNITKLNGMVLLCKVCGDVASGFHYGVHACEGCKGFFRRSIQQNIQYKRCLKNENCSIVRINRNRCQQCRFKKCLSVGMSRDAVRFGRIPKREKQRMLAEMQSAMNLANNQLSSLCPLETSPTPHPTSGSMGPSPPPAPAPTPLVGFSQFPQQLTPPRSPSPEPTMEDVISQVARAHREIFTYAHDKLGTSPGNFNANHASGSPSATTPHRWESQGCPSAPNDNNLLAAQRHNEALNGLRQGPSSYPPTWPSGPTHHSCHQPNSNGHRLCPTHVYSAPE…	MIRETMDPGVVGAGSGSKKSGEFQQSGLVEMRNSEVELEFDGDTVLCRVCGDKASGFHYGVHACEGCKGFFRRSIQQKIQYRPCLKNQQCNIMRVNRNRCQYCRLKKCIAVGMSRDAVRFGRVPKKEKAKILEQMQKVNSQSQSNMLQTILENDSEVLQKVIDSHKQLCMFTNDRFKAFYDKAWASPVFVSCPAHVACPLNPNPENKDNMKKWEEFSECFTPAIRNVVDFAKSIPGFQVLSQEDQVTLLKAGTFEVLLVHLAKLFDAQTNTMLFTNGKLFKRVTNGAGFLLDSMFDFADRLNALTMSDEEAALFSAVVIVAADRPGLRNVDLVERMQTKLTQGLQRLMARNHPEDTALFAKLLMKIPDLRTLNTLHSEKLLGLGTNNQSGNHGHSNAQQ…	Magelona_mirabilis__REV-ERBa__TRINITY_DN3190_c1_g1_i4.p1_ORFtype_3prime_partial_len_1006
OG0001342	REV-ERBa	SOIREF__TRINITY	Mus_musculus	Phoronis_muelleri	SOIREF_REV-ERBa_Mus_musculus_Q3UV55_main	TRINITY_DN2738_c0_g1_i10.p1_ORFtype_complete_len_850	23.6514522821577	PTHR24082:SF113	NUCLEAR_RECEPTOR_SUBFAMILY_1_GROUP_D_MEMBER_1	PTHR24082:SF484	ECDYSONE-INDUCED_PROTEIN_75B,_ISOFORM_B	PF00105;PF00104	Zinc_finger,_C4_type_(two_domains);Ligand-binding_domain_of_nuclear_hormone_receptor	PF00105;PF00104	Zinc_finger,_C4_type_(two_domains);Ligand-binding_domain_of_nuclear_hormone_receptor	sp|O77245|E75_METEN Nuclear hormone receptor E75 OS=Metapenaeus ensis OX=32278 GN=E75 PE=2 SV=1	7.538e-102	53.7	MTTLDSNNNTGGVITYIGSSGSSPSRTSPESLYSDSSNGSFQSLTQGCPTYFPPSPTGSLTQDPARSFGSAPPSLSDDSSPSSASSSSSSSSSSFYNGSPPGSLQVAMEDSSRVSPSKGTSNITKLNGMVLLCKVCGDVASGFHYGVHACEGCKGFFRRSIQQNIQYKRCLKNENCSIVRINRNRCQQCRFKKCLSVGMSRDAVRFGRIPKREKQRMLAEMQSAMNLANNQLSSLCPLETSPTPHPTSGSMGPSPPPAPAPTPLVGFSQFPQQLTPPRSPSPEPTMEDVISQVARAHREIFTYAHDKLGTSPGNFNANHASGSPSATTPHRWESQGCPSAPNDNNLLAAQRHNEALNGLRQGPSSYPPTWPSGPTHHSCHQPNSNGHRLCPTHVYSAPE…	MQNRAEAPSRISTLEYLEFDGNTVLCRVCGDKASGFHYGVHACEGCKGFFRRSIQQKIQYRPCLKNQQCNIMRVNRNRCQYCRLKKCIAVGMSRDAVRFGRVPKKEKEKILEQMQRVSNQSQISALNHVLGNCRLDESIINAYVETWGKTQDVMLKTCDWSQMPTTQMTCPLQSYIENGYEGADHYSEVIRNVVEFAKRIPGFEFLNQEDQTILLKAGTFEVILVWLTRMYNANTNTLMYLNGKLSKCPANSSSSSFLIEAMFGFANQMSCYNLTNEETALFSALVLLAPDRPGLRSPDTVDRIQQQIIGCLGDIMSRQNPDLQGLLLKIPDIRTLNTLHSEKVVSHVDKMSTVSKIASSYSSTVGDKQLPKMMTVSPMVIQRCENIPSPCHSEPGPLA…	Phoronis_muelleri__REV-ERBa__TRINITY_DN2738_c0_g1_i10.p1_ORFtype_complete_len_850
OG0001342	REV-ERBa	SOIREF__TRINITY	Mus_musculus	Podon_leuckartii	SOIREF_REV-ERBa_Mus_musculus_Q3UV55_main	TRINITY_DN5935_c0_g1_i3.p1_ORFtype_5prime_partial_len_432	34.8242811501597	PTHR24082:SF113	NUCLEAR_RECEPTOR_SUBFAMILY_1_GROUP_D_MEMBER_1	PTHR24082:SF484	ECDYSONE-INDUCED_PROTEIN_75B,_ISOFORM_B	PF00105;PF00104	Zinc_finger,_C4_type_(two_domains);Ligand-binding_domain_of_nuclear_hormone_receptor	PF00105;PF00104	Zinc_finger,_C4_type_(two_domains);Ligand-binding_domain_of_nuclear_hormone_receptor	sp|O77245|E75_METEN Nuclear hormone receptor E75 OS=Metapenaeus ensis OX=32278 GN=E75 PE=2 SV=1	3.117e-172	75.2	MTTLDSNNNTGGVITYIGSSGSSPSRTSPESLYSDSSNGSFQSLTQGCPTYFPPSPTGSLTQDPARSFGSAPPSLSDDSSPSSASSSSSSSSSSFYNGSPPGSLQVAMEDSSRVSPSKGTSNITKLNGMVLLCKVCGDVASGFHYGVHACEGCKGFFRRSIQQNIQYKRCLKNENCSIVRINRNRCQQCRFKKCLSVGMSRDAVRFGRIPKREKQRMLAEMQSAMNLANNQLSSLCPLETSPTPHPTSGSMGPSPPPAPAPTPLVGFSQFPQQLTPPRSPSPEPTMEDVISQVARAHREIFTYAHDKLGTSPGNFNANHASGSPSATTPHRWESQGCPSAPNDNNLLAAQRHNEALNGLRQGPSSYPPTWPSGPTHHSCHQPNSNGHRLCPTHVYSAPE…	PPPLPSLTPSPLKCVPHPLRMRKSAPLPHEEPSSSIPEIEFDGTTVLCRVCGDKASGFHYGVHSCEGCKGFFRRSIQQKIQYRPCTKNQQCSILRINRNRCQYCRLKKCIAVGMSRDAVRFGRVPKREKAKILAAMQSVNARLAERALPSEFGDEAQLMNAVVRAHMETCDFTRDKVHILMTAAHRQPDYTACPPTLACPLNPMPAPSGGQQTQLLQDFSERFLPAIRDVVEFAKRLPGFSLLAEDDKVTLLKPGVFEVLLVRLASMFDSQSNTMLCLNGQLLRRDALHNSSNARFLMDSMFEFAERLNSLGLNDAQLGLFSAVVIIAADRPGLRNAELVERMQSKLRTVLETTLTQSHPHKMGLFHELLRKIPDLRTLNTLHSEKLLAFKMTEQQQQQ…	Podon_leuckartii__REV-ERBa__TRINITY_DN5935_c0_g1_i3.p1_ORFtype_5prime_partial_len_432
OG0001342	REV-ERBa	SOIREF__TRINITY	Mus_musculus	Poecilochaetus_sp	SOIREF_REV-ERBa_Mus_musculus_Q3UV55_main	TRINITY_DN850_c1_g1_i6.p1_ORFtype_complete_len_813	25.0542299349241	PTHR24082:SF113	NUCLEAR_RECEPTOR_SUBFAMILY_1_GROUP_D_MEMBER_1	PTHR24082:SF484	ECDYSONE-INDUCED_PROTEIN_75B,_ISOFORM_B	PF00105;PF00104	Zinc_finger,_C4_type_(two_domains);Ligand-binding_domain_of_nuclear_hormone_receptor	PF00105;PF00104	Zinc_finger,_C4_type_(two_domains);Ligand-binding_domain_of_nuclear_hormone_receptor	sp|O77245|E75_METEN Nuclear hormone receptor E75 OS=Metapenaeus ensis OX=32278 GN=E75 PE=2 SV=1	2.062e-133	60.3	MTTLDSNNNTGGVITYIGSSGSSPSRTSPESLYSDSSNGSFQSLTQGCPTYFPPSPTGSLTQDPARSFGSAPPSLSDDSSPSSASSSSSSSSSSFYNGSPPGSLQVAMEDSSRVSPSKGTSNITKLNGMVLLCKVCGDVASGFHYGVHACEGCKGFFRRSIQQNIQYKRCLKNENCSIVRINRNRCQQCRFKKCLSVGMSRDAVRFGRIPKREKQRMLAEMQSAMNLANNQLSSLCPLETSPTPHPTSGSMGPSPPPAPAPTPLVGFSQFPQQLTPPRSPSPEPTMEDVISQVARAHREIFTYAHDKLGTSPGNFNANHASGSPSATTPHRWESQGCPSAPNDNNLLAAQRHNEALNGLRQGPSSYPPTWPSGPTHHSCHQPNSNGHRLCPTHVYSAPE…	MGTAVVDMQYPVMSSGQYPAPSFSAQSTGLLTTSTTGPIMTTSASPPASYPSTPTSPHSAQASPTGYKPRPEETKAPEEKTINYEELKMKIAYKKFERECIMEFDGDTVLCRVCGDKASGFHYGVHACEGCKGFFRRSIQQKIQYRPCLKNQQCNIMRVNRNRCQYCRLKKCISVGMSRDAVRFGRVPKKEKAKILEQMQKVNSQSQHMMLSSVLDSETNLAQKIIDAHVSCCEFTRTRFASFYEKAWANPKFINCPAHMACPLNPVPEEEDADKWEDFTDCFTPAIRNVVNFAKSIPGFQVFSQEDQVTLLKAGTFEVLLVHLSCLFDQKSNTMLFANGKFYKRTPLSVTNSAGFLLDSMFDFAERMNVLRLTDEEMALFSAIVIVAADRPGLRNLEH…	Poecilochaetus_sp__REV-ERBa__TRINITY_DN850_c1_g1_i6.p1_ORFtype_complete_len_813
OG0001342	REV-ERBa	SOIREF__TRINITY	Mus_musculus	Temora_longicornis	SOIREF_REV-ERBa_Mus_musculus_Q3UV55_main	TRINITY_DN10672_c0_g1_i3.p1_ORFtype_3prime_partial_len_571	31.3103448275862	PTHR24082:SF113	NUCLEAR_RECEPTOR_SUBFAMILY_1_GROUP_D_MEMBER_1	PTHR24082:SF484	ECDYSONE-INDUCED_PROTEIN_75B,_ISOFORM_B	PF00105;PF00104	Zinc_finger,_C4_type_(two_domains);Ligand-binding_domain_of_nuclear_hormone_receptor	PF00105;PF00104	Zinc_finger,_C4_type_(two_domains);Ligand-binding_domain_of_nuclear_hormone_receptor	sp|O77245|E75_METEN Nuclear hormone receptor E75 OS=Metapenaeus ensis OX=32278 GN=E75 PE=2 SV=1	1.126e-126	57.7	MTTLDSNNNTGGVITYIGSSGSSPSRTSPESLYSDSSNGSFQSLTQGCPTYFPPSPTGSLTQDPARSFGSAPPSLSDDSSPSSASSSSSSSSSSFYNGSPPGSLQVAMEDSSRVSPSKGTSNITKLNGMVLLCKVCGDVASGFHYGVHACEGCKGFFRRSIQQNIQYKRCLKNENCSIVRINRNRCQQCRFKKCLSVGMSRDAVRFGRIPKREKQRMLAEMQSAMNLANNQLSSLCPLETSPTPHPTSGSMGPSPPPAPAPTPLVGFSQFPQQLTPPRSPSPEPTMEDVISQVARAHREIFTYAHDKLGTSPGNFNANHASGSPSATTPHRWESQGCPSAPNDNNLLAAQRHNEALNGLRQGPSSYPPTWPSGPTHHSCHQPNSNGHRLCPTHVYSAPE…	MDSKDFMEAKDFVGGDGVFSVPQVPGVNGLPRERAHRYSGGNSEHRPLGMEHRPLSMEHRPINSEHRFLNAENRLLRIKSERELSSMDFVKLEPLYGYNKPGDGTSGLFHVPGGVPVVPRRRESLPDEYLSFREHRRAEFEVPLNLTDRNDYRRTNSGPEPRGSFKEELCESDSAVRTGVYSPEGPATEEFSPGGQEERGPEGGGSSRTVIEFDGNDCVLCRVCGDKASGFHYGVHSCEGCKGFFRRSIQQKIQYRPCSKNQQCSILRINRNRCQYCRLKKCIAAGMSRDAVRFGRVPKREKAKILAAMQSSKAKSIESKVVAEMSDERRLIDTVVRAHYDTCDYTADKIGPFIQKAQNKQKLTQCTGQTCPMKGGPQQSFLDEFSDQLMDHVRQVCTF…	Temora_longicornis__REV-ERBa__TRINITY_DN10672_c0_g1_i3.p1_ORFtype_3prime_partial_len_571
OG0002019	RORa	SOIREF__TRINITY	Mus_musculus	Acartia_clausii	SOIREF_RORa_Mus_musculus_P51448_main	TRINITY_DN50346_c0_g1_i1.p1_ORFtype_internal_len_200	20.7818930041152	PTHR45805:SF3	NUCLEAR_RECEPTOR_ROR-ALPHA	PTHR45805:SF2	NUCLEAR_HORMONE_RECEPTOR_HR3-RELATED	PF00105;PF00104	Zinc_finger,_C4_type_(two_domains);Ligand-binding_domain_of_nuclear_hormone_receptor	PF00104	Ligand-binding_domain_of_nuclear_hormone_receptor	sp|P31396|HR3_DROME Probable nuclear hormone receptor HR3 OS=Drosophila melanogaster OX=7227 GN=Hr3 PE=2 SV=1	2.158e-28	39.4	MESAPAAPDPAASEPGSSGSEAAAGSRETPLTQDTGRKSEAPGAGRRQSYASSSRGISVTKKTHTSQIEIIPCKICGDKSSGIHYGVITCEGCKGFFRRSQQSNATYSCPRQKNCLIDRTSRNRCQHCRLQKCLAVGMSRDAVKFGRMSKKQRDSLYAEVQKHRMQQQQRDHQQQPGEAEPLTPTYNISANGLTELHDDLSTYMDGHTPEGSKADSAVSSFYLDIQPSPDQSGLDINGIKPEPICDYTPASGFFPYCSFTNGETSPTVSMAELEHLAQNISKSHLETCQYLREELQQITWQTFLQEEIENYQNKQREVMWQLCAIKITEAIQYVVEFAKRIDGFMELCQNDQIVLLKAGSLEVVFIRMCRAFDSQNNTVYFDGKYASPDVFKSLGCEDF…	PVSATNTNTPQGQLDPAAGFVDSTTAFPNVGAGSNGRPTPPPSLNIQEDTIERLQNDPERIRQHLSETVLSAHSLTCLMDNAQIQGAWINQMNPAFLIQFKSKSAEDLWMTAAQKLTDVITQIIEFAKMLPGFLKFPQEDQIVLLKAGSFELALLRMSRYYCVEKKAVLFMDQLLPMEAFLSTGNTCEMKLVSQIFEFVR	Acartia_clausii__RORa__TRINITY_DN50346_c0_g1_i1.p1_ORFtype_internal_len_200
OG0002019	RORa	SOIREF__TRINITY	Mus_musculus	Acartia_clausii	SOIREF_RORa_Mus_musculus_P51448_main	TRINITY_DN52624_c0_g1_i1.p1_ORFtype_internal_len_119	23.989218328841	PTHR45805:SF3	NUCLEAR_RECEPTOR_ROR-ALPHA	PTHR45805:SF2	NUCLEAR_HORMONE_RECEPTOR_HR3-RELATED	PF00105;PF00104	Zinc_finger,_C4_type_(two_domains);Ligand-binding_domain_of_nuclear_hormone_receptor	PF00105	Zinc_finger,_C4_type_(two_domains)	sp|P31396|HR3_DROME Probable nuclear hormone receptor HR3 OS=Drosophila melanogaster OX=7227 GN=Hr3 PE=2 SV=1	3.437e-41	71	MESAPAAPDPAASEPGSSGSEAAAGSRETPLTQDTGRKSEAPGAGRRQSYASSSRGISVTKKTHTSQIEIIPCKICGDKSSGIHYGVITCEGCKGFFRRSQQSNATYSCPRQKNCLIDRTSRNRCQHCRLQKCLAVGMSRDAVKFGRMSKKQRDSLYAEVQKHRMQQQQRDHQQQPGEAEPLTPTYNISANGLTELHDDLSTYMDGHTPEGSKADSAVSSFYLDIQPSPDQSGLDINGIKPEPICDYTPASGFFPYCSFTNGETSPTVSMAELEHLAQNISKSHLETCQYLREELQQITWQTFLQEEIENYQNKQREVMWQLCAIKITEAIQYVVEFAKRIDGFMELCQNDQIVLLKAGSLEVVFIRMCRAFDSQNNTVYFDGKYASPDVFKSLGCEDF…	VITCEGCKGFFRRSQSQACVTNYQCPRQKNCVVDRVNRNRCQFCRLQKCLALGMSRDAVKFGRMSKKQREKVEEEVSFHQANQRGQNRQPGNSPDSSLVEPPSSTETLFPSNPQFSQQH	Acartia_clausii__RORa__TRINITY_DN52624_c0_g1_i1.p1_ORFtype_internal_len_119
OG0002019	RORa	SOIREF__TRINITY	Mus_musculus	Acartia_tonsa	SOIREF_RORa_Mus_musculus_P51448_main	TRINITY_DN56378_c0_g1_i1.p1_ORFtype_internal_len_106	14.9553571428571	PTHR45805:SF3	NUCLEAR_RECEPTOR_ROR-ALPHA	PTHR45805	NUCLEAR_HORMONE_RECEPTOR_HR3-RELATED	PF00105;PF00104	Zinc_finger,_C4_type_(two_domains);Ligand-binding_domain_of_nuclear_hormone_receptor	PF00104	Ligand-binding_domain_of_nuclear_hormone_receptor	sp|F1QJF4|RORAB_DANRE Nuclear receptor ROR-alpha B OS=Danio rerio OX=7955 GN=rorab PE=2 SV=1	3.111e-18	38.3	MESAPAAPDPAASEPGSSGSEAAAGSRETPLTQDTGRKSEAPGAGRRQSYASSSRGISVTKKTHTSQIEIIPCKICGDKSSGIHYGVITCEGCKGFFRRSQQSNATYSCPRQKNCLIDRTSRNRCQHCRLQKCLAVGMSRDAVKFGRMSKKQRDSLYAEVQKHRMQQQQRDHQQQPGEAEPLTPTYNISANGLTELHDDLSTYMDGHTPEGSKADSAVSSFYLDIQPSPDQSGLDINGIKPEPICDYTPASGFFPYCSFTNGETSPTVSMAELEHLAQNISKSHLETCQYLREELQQITWQTFLQEEIENYQNKQREVMWQLCAIKITEAIQYVVEFAKRIDGFMELCQNDQIVLLKAGSLEVVFIRMCRAFDSQNNTVYFDGKYASPDVFKSLGCEDF…	IRQHLSETVLSAHTLTCLMDTAQIQQAWCNNINPAFLIQFKSKSADDLWMTAAQKLTDVITQIIEFAKMLPGFLKFPQEDQIVLLKAGSFELALLRMSRYYCIEKK	Acartia_tonsa__RORa__TRINITY_DN56378_c0_g1_i1.p1_ORFtype_internal_len_106
OG0002019	RORa	SOIREF__TRINITY	Mus_musculus	Acartia_tonsa	SOIREF_RORa_Mus_musculus_P51448_main	TRINITY_DN51721_c0_g1_i1.p1_ORFtype_internal_len_160	27.8325123152709	PTHR45805:SF3	NUCLEAR_RECEPTOR_ROR-ALPHA	PTHR45805	NUCLEAR_HORMONE_RECEPTOR_HR3-RELATED	PF00105;PF00104	Zinc_finger,_C4_type_(two_domains);Ligand-binding_domain_of_nuclear_hormone_receptor	PF00105	Zinc_finger,_C4_type_(two_domains)	sp|P31396|HR3_DROME Probable nuclear hormone receptor HR3 OS=Drosophila melanogaster OX=7227 GN=Hr3 PE=2 SV=1	1.77e-48	73.8	MESAPAAPDPAASEPGSSGSEAAAGSRETPLTQDTGRKSEAPGAGRRQSYASSSRGISVTKKTHTSQIEIIPCKICGDKSSGIHYGVITCEGCKGFFRRSQQSNATYSCPRQKNCLIDRTSRNRCQHCRLQKCLAVGMSRDAVKFGRMSKKQRDSLYAEVQKHRMQQQQRDHQQQPGEAEPLTPTYNISANGLTELHDDLSTYMDGHTPEGSKADSAVSSFYLDIQPSPDQSGLDINGIKPEPICDYTPASGFFPYCSFTNGETSPTVSMAELEHLAQNISKSHLETCQYLREELQQITWQTFLQEEIENYQNKQREVMWQLCAIKITEAIQYVVEFAKRIDGFMELCQNDQIVLLKAGSLEVVFIRMCRAFDSQNNTVYFDGKYASPDVFKSLGCEDF…	CGDKSSGVHYGVITCEGCKGFFRRSQSQACVTNYQCPRQKNCVVDRVNRNRCQFCRLQKCLALGMSRDAVKFGRMSKKQREKVEEEVSFHQAAHHRQQRAPGNSPDSSLVEPPSSTETLFPSNSQFSQQQTYTEFYGSQFPSQFGATSFDEFVDSTTNFA	Acartia_tonsa__RORa__TRINITY_DN51721_c0_g1_i1.p1_ORFtype_internal_len_160
OG0002019	RORa	SOIREF__TRINITY	Mus_musculus	Calanus_helgolandicus	SOIREF_RORa_Mus_musculus_P51448_main	TRINITY_DN86533_c0_g1_i1.p1_ORFtype_internal_len_99	17.3913043478261	PTHR45805:SF3	NUCLEAR_RECEPTOR_ROR-ALPHA	PTHR45805	NUCLEAR_HORMONE_RECEPTOR_HR3-RELATED	PF00105;PF00104	Zinc_finger,_C4_type_(two_domains);Ligand-binding_domain_of_nuclear_hormone_receptor	PF00105	Zinc_finger,_C4_type_(two_domains)	sp|P49868|HR3_GALME Probable nuclear hormone receptor HR3 OS=Galleria mellonella OX=7137 GN=HR3 PE=2 SV=1	5.906e-29	59.4	MESAPAAPDPAASEPGSSGSEAAAGSRETPLTQDTGRKSEAPGAGRRQSYASSSRGISVTKKTHTSQIEIIPCKICGDKSSGIHYGVITCEGCKGFFRRSQQSNATYSCPRQKNCLIDRTSRNRCQHCRLQKCLAVGMSRDAVKFGRMSKKQRDSLYAEVQKHRMQQQQRDHQQQPGEAEPLTPTYNISANGLTELHDDLSTYMDGHTPEGSKADSAVSSFYLDIQPSPDQSGLDINGIKPEPICDYTPASGFFPYCSFTNGETSPTVSMAELEHLAQNISKSHLETCQYLREELQQITWQTFLQEEIENYQNKQREVMWQLCAIKITEAIQYVVEFAKRIDGFMELCQNDQIVLLKAGSLEVVFIRMCRAFDSQNNTVYFDGKYASPDVFKSLGCEDF…	YQCPRQKNCVVDRVNRNRCQFCRLQKCMALGMSRDAVKFGRMSKKQREKVEEEVNFHQSQSRLRTSGTSPDPWQGPDSTAPSNDSIGYPNQGFQYPDLQ	Calanus_helgolandicus__RORa__TRINITY_DN86533_c0_g1_i1.p1_ORFtype_internal_len_99
OG0002019	RORa	SOIREF__TRINITY	Mus_musculus	Centropages_hamatus	SOIREF_RORa_Mus_musculus_P51448_main	TRINITY_DN17925_c0_g1_i1.p1_ORFtype_complete_len_253	19.8501872659176	PTHR45805:SF3	NUCLEAR_RECEPTOR_ROR-ALPHA	PTHR45805	NUCLEAR_HORMONE_RECEPTOR_HR3-RELATED	PF00105;PF00104	Zinc_finger,_C4_type_(two_domains);Ligand-binding_domain_of_nuclear_hormone_receptor	PF00104	Ligand-binding_domain_of_nuclear_hormone_receptor	sp|P31396|HR3_DROME Probable nuclear hormone receptor HR3 OS=Drosophila melanogaster OX=7227 GN=Hr3 PE=2 SV=1	5.434e-44	43.4	MESAPAAPDPAASEPGSSGSEAAAGSRETPLTQDTGRKSEAPGAGRRQSYASSSRGISVTKKTHTSQIEIIPCKICGDKSSGIHYGVITCEGCKGFFRRSQQSNATYSCPRQKNCLIDRTSRNRCQHCRLQKCLAVGMSRDAVKFGRMSKKQRDSLYAEVQKHRMQQQQRDHQQQPGEAEPLTPTYNISANGLTELHDDLSTYMDGHTPEGSKADSAVSSFYLDIQPSPDQSGLDINGIKPEPICDYTPASGFFPYCSFTNGETSPTVSMAELEHLAQNISKSHLETCQYLREELQQITWQTFLQEEIENYQNKQREVMWQLCAIKITEAIQYVVEFAKRIDGFMELCQNDQIVLLKAGSLEVVFIRMCRAFDSQNNTVYFDGKYASPDVFKSLGCEDF…	MIRQHLSETILSAHTLTCLLDAAQIQAAANVPTPHDKVFEFKNKCQEELWVASAHKLTDVITQIIEFAKMLPGFLKFPQEDQIVLLKAGSFELALLRMSRYYSVERKAVLFMDMMLPMEAFMGSGNSTEMKLVSQIFDFVRSLAELELSETALALYSAYILLQHDRVGLKNVEDIRTVSSTILQTLETELQNQMNQPFNIITGTSNTFNILVNKRHTLRELSGSHLEALTRFKRSCRNKITFPPLHGELFPDT	Centropages_hamatus__RORa__TRINITY_DN17925_c0_g1_i1.p1_ORFtype_complete_len_253
OG0002019	RORa	SOIREF__TRINITY	Mus_musculus	Corystes_sp	SOIREF_RORa_Mus_musculus_P51448_main	TRINITY_DN1111_c0_g2_i5.p1_ORFtype_5prime_partial_len_296	25.0501002004008	PTHR45805:SF3	NUCLEAR_RECEPTOR_ROR-ALPHA	PTHR45805:SF2	NUCLEAR_HORMONE_RECEPTOR_HR3-RELATED	PF00105;PF00104	Zinc_finger,_C4_type_(two_domains);Ligand-binding_domain_of_nuclear_hormone_receptor	PF00104	Ligand-binding_domain_of_nuclear_hormone_receptor	sp|P31396|HR3_DROME Probable nuclear hormone receptor HR3 OS=Drosophila melanogaster OX=7227 GN=Hr3 PE=2 SV=1	4.612e-76	48.4	MESAPAAPDPAASEPGSSGSEAAAGSRETPLTQDTGRKSEAPGAGRRQSYASSSRGISVTKKTHTSQIEIIPCKICGDKSSGIHYGVITCEGCKGFFRRSQQSNATYSCPRQKNCLIDRTSRNRCQHCRLQKCLAVGMSRDAVKFGRMSKKQRDSLYAEVQKHRMQQQQRDHQQQPGEAEPLTPTYNISANGLTELHDDLSTYMDGHTPEGSKADSAVSSFYLDIQPSPDQSGLDINGIKPEPICDYTPASGFFPYCSFTNGETSPTVSMAELEHLAQNISKSHLETCQYLREELQQITWQTFLQEEIENYQNKQREVMWQLCAIKITEAIQYVVEFAKRIDGFMELCQNDQIVLLKAGSLEVVFIRMCRAFDSQNNTVYFDGKYASPDVFKSLGCEDF…	QPHQQLQQAQLQQQQQHHQQQQTGGGGGVAGATVLPEEETVSPHPSQLAEILARWVADAHLRTCLYSSEHIADVMRKQSLDISKVTYYKNMAHEELWFDCAQKLTSVIQQIIEFAKAVPGFRKFSQDDQIVLLKAGSFELAVLRMTRYYDVNQNCVVYGDTLLPMEAFLTTETVEMKLVNNVFEFAKTIAELKLTDTELGLYSALVLLQADRPGLRGTDEIAKLNEAVGRSLLMELDKTHRYPVKGDVTVYAFLIAKMPALRELSMLHQDALCKFKRAAPHLQFSDLHKEIFNVDS	Corystes_sp__RORa__TRINITY_DN1111_c0_g2_i5.p1_ORFtype_5prime_partial_len_296
OG0002019	RORa	SOIREF__TRINITY	Mus_musculus	Corystes_sp	SOIREF_RORa_Mus_musculus_P51448_main	TRINITY_DN2323_c1_g1_i2.p1_ORFtype_internal_len_287	27.3764258555133	PTHR45805:SF3	NUCLEAR_RECEPTOR_ROR-ALPHA	PTHR45805:SF2	NUCLEAR_HORMONE_RECEPTOR_HR3-RELATED	PF00105;PF00104	Zinc_finger,_C4_type_(two_domains);Ligand-binding_domain_of_nuclear_hormone_receptor	PF00105	Zinc_finger,_C4_type_(two_domains)	sp|P31396|HR3_DROME Probable nuclear hormone receptor HR3 OS=Drosophila melanogaster OX=7227 GN=Hr3 PE=2 SV=1	1.216e-64	65.4	MESAPAAPDPAASEPGSSGSEAAAGSRETPLTQDTGRKSEAPGAGRRQSYASSSRGISVTKKTHTSQIEIIPCKICGDKSSGIHYGVITCEGCKGFFRRSQQSNATYSCPRQKNCLIDRTSRNRCQHCRLQKCLAVGMSRDAVKFGRMSKKQRDSLYAEVQKHRMQQQQRDHQQQPGEAEPLTPTYNISANGLTELHDDLSTYMDGHTPEGSKADSAVSSFYLDIQPSPDQSGLDINGIKPEPICDYTPASGFFPYCSFTNGETSPTVSMAELEHLAQNISKSHLETCQYLREELQQITWQTFLQEEIENYQNKQREVMWQLCAIKITEAIQYVVEFAKRIDGFMELCQNDQIVLLKAGSLEVVFIRMCRAFDSQNNTVYFDGKYASPDVFKSLGCEDF…	CRAGRQVCVAARSLVSHVTPKHFLVVLVVTVVPHAPSLTCTPLPTQQHPPEHAHRAVTMPSTIRAQIEIIPCKVCGDKSSGVHYGVITCEGCKGFFRRSQSSVVNYQCPRQKNCVVDRVNRNRCQYCRLQKCLALGMSRDAVKFGRMSKKQREKVEDEVRYHKAAAQMGMAGQETSPDSSMYESPTPTSSDIYTPTYYGSDIASFTSSSYNYIPQTTTPTVPFEINPEYVVDSTTFDHRQPSLEPLPESGAMSPVVSSGKGGFAQRQANSGGGGGSELAGGGQMRGA	Corystes_sp__RORa__TRINITY_DN2323_c1_g1_i2.p1_ORFtype_internal_len_287
OG0002019	RORa	SOIREF__TRINITY	Mus_musculus	Corystes_sp	SOIREF_RORa_Mus_musculus_P51448_main	TRINITY_DN21268_c0_g1_i1.p1_ORFtype_internal_len_161	16.5957446808511	PTHR45805:SF3	NUCLEAR_RECEPTOR_ROR-ALPHA	PTHR45805:SF2	NUCLEAR_HORMONE_RECEPTOR_HR3-RELATED	PF00105;PF00104	Zinc_finger,_C4_type_(two_domains);Ligand-binding_domain_of_nuclear_hormone_receptor	PF00104	Ligand-binding_domain_of_nuclear_hormone_receptor	sp|P31396|HR3_DROME Probable nuclear hormone receptor HR3 OS=Drosophila melanogaster OX=7227 GN=Hr3 PE=2 SV=1	1.18e-40	51.7	MESAPAAPDPAASEPGSSGSEAAAGSRETPLTQDTGRKSEAPGAGRRQSYASSSRGISVTKKTHTSQIEIIPCKICGDKSSGIHYGVITCEGCKGFFRRSQQSNATYSCPRQKNCLIDRTSRNRCQHCRLQKCLAVGMSRDAVKFGRMSKKQRDSLYAEVQKHRMQQQQRDHQQQPGEAEPLTPTYNISANGLTELHDDLSTYMDGHTPEGSKADSAVSSFYLDIQPSPDQSGLDINGIKPEPICDYTPASGFFPYCSFTNGETSPTVSMAELEHLAQNISKSHLETCQYLREELQQITWQTFLQEEIENYQNKQREVMWQLCAIKITEAIQYVVEFAKRIDGFMELCQNDQIVLLKAGSLEVVFIRMCRAFDSQNNTVYFDGKYASPDVFKSLGCEDF…	QQSHPQLPQPPGQQHPPQGVAGATVLPDEESVSPHPTQLAEILARWVADAHLRTCLYSTEHIADVMRKQSLDISKVTYYKNMAHEELWFDCAQKLTSVIQQIIEFAKAVPGFRKFSQDDQIVLLKTGSFELSVLRMTRYYDVNQNCVVYGDTLLPMEAFLT	Corystes_sp__RORa__TRINITY_DN21268_c0_g1_i1.p1_ORFtype_internal_len_161
OG0002019	RORa	SOIREF__TRINITY	Mus_musculus	Crangon_crangon	SOIREF_RORa_Mus_musculus_P51448_main	TRINITY_DN630_c0_g1_i21.p1_ORFtype_complete_len_662	34.7142857142857	PTHR45805:SF3	NUCLEAR_RECEPTOR_ROR-ALPHA	PTHR45805:SF2	NUCLEAR_HORMONE_RECEPTOR_HR3-RELATED	PF00105;PF00104	Zinc_finger,_C4_type_(two_domains);Ligand-binding_domain_of_nuclear_hormone_receptor	PF00105;PF00104	Zinc_finger,_C4_type_(two_domains);Ligand-binding_domain_of_nuclear_hormone_receptor	sp|P31396|HR3_DROME Probable nuclear hormone receptor HR3 OS=Drosophila melanogaster OX=7227 GN=Hr3 PE=2 SV=1	3.703e-118	40.9	MESAPAAPDPAASEPGSSGSEAAAGSRETPLTQDTGRKSEAPGAGRRQSYASSSRGISVTKKTHTSQIEIIPCKICGDKSSGIHYGVITCEGCKGFFRRSQQSNATYSCPRQKNCLIDRTSRNRCQHCRLQKCLAVGMSRDAVKFGRMSKKQRDSLYAEVQKHRMQQQQRDHQQQPGEAEPLTPTYNISANGLTELHDDLSTYMDGHTPEGSKADSAVSSFYLDIQPSPDQSGLDINGIKPEPICDYTPASGFFPYCSFTNGETSPTVSMAELEHLAQNISKSHLETCQYLREELQQITWQTFLQEEIENYQNKQREVMWQLCAIKITEAIQYVVEFAKRIDGFMELCQNDQIVLLKAGSLEVVFIRMCRAFDSQNNTVYFDGKYASPDVFKSLGCEDF…	MDILSEIFGPGWEREVTGAGDPVDTTTPSSSTPTPTNRPPPSERKSNSIKGKAQIEIIPCKVCGDKSSGVHYGVITCEGCKGFFRRSQSSVVNYQCPRQKNCVVDRVNRNRCQYCRLQKCLALGMSRDAVKFGRMSKKQREKVEDEVRYHKSQMRTIPGEETSPDSSIYEPPTPTSSNIYPHMYQTYVPADIPSFSSTSYSYTPQTTTPSIPIELTSDYVIDSTTIDVRQPSMDTLPDSGAMSPVVSSGKGGFGHRGTGSVGGGGGGGNEVPGGGQMRGAGPGGGGGGGEVERGARTLIDEDIFIKEEEVETCFNMDTLQTTRLSSDSGCPTSLSDKNFTPVDSTTYLPPEPTSPPISQPQIPQQQQQQQLQQQQLQQQQQQQQQQLQQPGTPVAGATV…	Crangon_crangon__RORa__TRINITY_DN630_c0_g1_i21.p1_ORFtype_complete_len_662
OG0002019	RORa	SOIREF__OTHREF	Mus_musculus	Danaus_plexippus	SOIREF_RORa_Mus_musculus_P51448_main	OTHREF_tr|A0A212FIK2|A0A212FIK2_DANPL	32.8611898016997	PTHR45805:SF3	NUCLEAR_RECEPTOR_ROR-ALPHA	PTHR45805:SF2	NUCLEAR_HORMONE_RECEPTOR_HR3-RELATED	PF00105;PF00104	Zinc_finger,_C4_type_(two_domains);Ligand-binding_domain_of_nuclear_hormone_receptor	PF00105;PF00104	Zinc_finger,_C4_type_(two_domains);Ligand-binding_domain_of_nuclear_hormone_receptor	NA	NA	NA	MESAPAAPDPAASEPGSSGSEAAAGSRETPLTQDTGRKSEAPGAGRRQSYASSSRGISVTKKTHTSQIEIIPCKICGDKSSGIHYGVITCEGCKGFFRRSQQSNATYSCPRQKNCLIDRTSRNRCQHCRLQKCLAVGMSRDAVKFGRMSKKQRDSLYAEVQKHRMQQQQRDHQQQPGEAEPLTPTYNISANGLTELHDDLSTYMDGHTPEGSKADSAVSSFYLDIQPSPDQSGLDINGIKPEPICDYTPASGFFPYCSFTNGETSPTVSMAELEHLAQNISKSHLETCQYLREELQQITWQTFLQEEIENYQNKQREVMWQLCAIKITEAIQYVVEFAKRIDGFMELCQNDQIVLLKAGSLEVVFIRMCRAFDSQNNTVYFDGKYASPDVFKSLGCEDF…	MMNNNQFHELFGSQWPPDQHGGHSSATTMLHQGQQQPQMQLKREPHDVPGMHSMGMDITSGSVADSTSPPPGNSESMFGSSISGMFMDKKAANSIRAQIEIIPCKVCGDKSSGVHYGVITCEGCKGFFRRSQSTVVNYQCPRNKACVVDRVNRNRCQYCRLQKCLKLGMSRDAVKFGRMSKKQREKVEDEVRFHQAQMRAQSDAAPDSVYDAQQQTPSSSDQFHGHYNSYQNYGSPLSSYGYNAPLNSNLNIQAQPPQYDVSANYVDSTTYEPKQPGFLDTDFIDHDEQQKTIRASTSTTTATTATTTMRQSMSDVNRPRVQEFDRYDERIQSPPASVIAIKQEIKPETSMGVDNLVASYVDSTTFLHSPSNLNSPMDIQNSVLVSGQSSVSLTSEELS…	Danaus_plexippus__RORa__OTHREF_tr|A0A212FIK2|A0A212FIK2_DANPL
OG0002019	RORa	SOIREF__SOIREF	Mus_musculus	Drosophila_melanogaster	SOIREF_RORa_Mus_musculus_P51448_main	SOIREF_HR3_Drosophila_melanogaster_P31396_aux	37.8228782287823	PTHR45805:SF3	NUCLEAR_RECEPTOR_ROR-ALPHA	PTHR45805:SF2	NUCLEAR_HORMONE_RECEPTOR_HR3-RELATED	PF00105;PF00104	Zinc_finger,_C4_type_(two_domains);Ligand-binding_domain_of_nuclear_hormone_receptor	PF00105;PF00104	Zinc_finger,_C4_type_(two_domains);Ligand-binding_domain_of_nuclear_hormone_receptor	NA	NA	NA	MESAPAAPDPAASEPGSSGSEAAAGSRETPLTQDTGRKSEAPGAGRRQSYASSSRGISVTKKTHTSQIEIIPCKICGDKSSGIHYGVITCEGCKGFFRRSQQSNATYSCPRQKNCLIDRTSRNRCQHCRLQKCLAVGMSRDAVKFGRMSKKQRDSLYAEVQKHRMQQQQRDHQQQPGEAEPLTPTYNISANGLTELHDDLSTYMDGHTPEGSKADSAVSSFYLDIQPSPDQSGLDINGIKPEPICDYTPASGFFPYCSFTNGETSPTVSMAELEHLAQNISKSHLETCQYLREELQQITWQTFLQEEIENYQNKQREVMWQLCAIKITEAIQYVVEFAKRIDGFMELCQNDQIVLLKAGSLEVVFIRMCRAFDSQNNTVYFDGKYASPDVFKSLGCEDF…	MYTQRMFDMWSSVTSKLEAHANNLGQSNVQSPAGQNNSSGSIKAQIEIIPCKVCGDKSSGVHYGVITCEGCKGFFRRSQSSVVNYQCPRNKQCVVDRVNRNRCQYCRLQKCLKLGMSRDAVKFGRMSKKQREKVEDEVRFHRAQMRAQSDAAPDSSVYDTQTPSSSDQLHHNNYNSYSGGYSNNEVGYGSPYGYSASVTPQQTMQYDISADYVDSTTYEPRSTIIDPEFISHADGDINDVLIKTLAEAHANTNTKLEAVHDMFRKQPDVSRILYYKNLGQEELWLDCAEKLTQMIQNIIEFAKLIPGFMRLSQDDQILLLKTGSFELAIVRMSRLLDLSQNAVLYGDVMLPQEAFYTSDSEEMRLVSRIFQTAKSIAELKLTETELALYQSLVLLWPER…	Drosophila_melanogaster__RORa__SOIREF_HR3_Drosophila_melanogaster_P31396_aux
OG0002019	RORa	SOIREF__TRINITY	Mus_musculus	Evadne_nordmanni	SOIREF_RORa_Mus_musculus_P51448_main	TRINITY_DN486_c0_g1_i11.p1_ORFtype_5prime_partial_len_311	25.5597014925373	PTHR45805:SF3	NUCLEAR_RECEPTOR_ROR-ALPHA	PTHR45805:SF2	NUCLEAR_HORMONE_RECEPTOR_HR3-RELATED	PF00105;PF00104	Zinc_finger,_C4_type_(two_domains);Ligand-binding_domain_of_nuclear_hormone_receptor	PF00104	Ligand-binding_domain_of_nuclear_hormone_receptor	sp|P31396|HR3_DROME Probable nuclear hormone receptor HR3 OS=Drosophila melanogaster OX=7227 GN=Hr3 PE=2 SV=1	2.195e-87	55.1	MESAPAAPDPAASEPGSSGSEAAAGSRETPLTQDTGRKSEAPGAGRRQSYASSSRGISVTKKTHTSQIEIIPCKICGDKSSGIHYGVITCEGCKGFFRRSQQSNATYSCPRQKNCLIDRTSRNRCQHCRLQKCLAVGMSRDAVKFGRMSKKQRDSLYAEVQKHRMQQQQRDHQQQPGEAEPLTPTYNISANGLTELHDDLSTYMDGHTPEGSKADSAVSSFYLDIQPSPDQSGLDINGIKPEPICDYTPASGFFPYCSFTNGETSPTVSMAELEHLAQNISKSHLETCQYLREELQQITWQTFLQEEIENYQNKQREVMWQLCAIKITEAIQYVVEFAKRIDGFMELCQNDQIVLLKAGSLEVVFIRMCRAFDSQNNTVYFDGKYASPDVFKSLGCEDF…	FFFFSPFSSSSSLVFFSTKKNNKNLPAACVASAWIQGTVMVPDKVKNTTSDDEDEYFEPNPVQISELLAKTIGDAHSRTCLFSGEHIADMLRKPQDISKVHYYKNMAQEELWLECAQRLTAVIQQIIEFAKMVPGFMKLSQDDQIVLLKTGSFELAVIRMSRYFDLTQNAVLFGDTMLPVEAFLTTDSVEAELVSAVFDFSKSLAELKLSEIQLALYSAFVLLSSDRMGLRGNLEIQRLSQAVLRALRLELSRTHRTPLKGDVSVADSLAARLPALREISVLHMEALVRFKRATPHLEFPALHKELFSVDS	Evadne_nordmanni__RORa__TRINITY_DN486_c0_g1_i11.p1_ORFtype_5prime_partial_len_311
OG0002019	RORa	SOIREF__TRINITY	Mus_musculus	Evadne_nordmanni	SOIREF_RORa_Mus_musculus_P51448_main	TRINITY_DN707_c0_g1_i5.p1_ORFtype_internal_len_397	30.3249097472924	PTHR45805:SF3	NUCLEAR_RECEPTOR_ROR-ALPHA	PTHR45805:SF2	NUCLEAR_HORMONE_RECEPTOR_HR3-RELATED	PF00105;PF00104	Zinc_finger,_C4_type_(two_domains);Ligand-binding_domain_of_nuclear_hormone_receptor	PF00105	Zinc_finger,_C4_type_(two_domains)	sp|P31396|HR3_DROME Probable nuclear hormone receptor HR3 OS=Drosophila melanogaster OX=7227 GN=Hr3 PE=2 SV=1	5.475e-77	70.6	MESAPAAPDPAASEPGSSGSEAAAGSRETPLTQDTGRKSEAPGAGRRQSYASSSRGISVTKKTHTSQIEIIPCKICGDKSSGIHYGVITCEGCKGFFRRSQQSNATYSCPRQKNCLIDRTSRNRCQHCRLQKCLAVGMSRDAVKFGRMSKKQRDSLYAEVQKHRMQQQQRDHQQQPGEAEPLTPTYNISANGLTELHDDLSTYMDGHTPEGSKADSAVSSFYLDIQPSPDQSGLDINGIKPEPICDYTPASGFFPYCSFTNGETSPTVSMAELEHLAQNISKSHLETCQYLREELQQITWQTFLQEEIENYQNKQREVMWQLCAIKITEAIQYVVEFAKRIDGFMELCQNDQIVLLKAGSLEVVFIRMCRAFDSQNNTVYFDGKYASPDVFKSLGCEDF…	QQQQQQQQQQQQQQQIGGSLLMRVPTRLKIEPSSTPMTSSVTTCLTPGPTLSSMSSEFSPAAPSSQDSGGDDVSEHDVGGVAAPNKPDFAADTTTPPPRRNSNNSIRAQIEIIPCKVCGDKSSGVHYGVITCEGCKGFFRRSQSSVVNYQCPRQKNCVVDKINRNRCQYCRLQKCLALGMSRDAVKFGRMSKKQREKVEDEVRYHRAQMKAQQAETSPDSSVFDNQQPSSSDQLAPYTGGYSSYGGDLSPYTPSGYGFTPTPHMGGYDISGTSDYVDSTTFDPRQTPIEALPDSNLLSPVVSTGCAKMMTDPSGVTLFPAKNPRPGPDPGGGSAHLAPLLIDPAAAVAAAAAAAVAAAAAATAAVGGGGGCHSSINPVLNLDERSCSNNIYPPRQNT	Evadne_nordmanni__RORa__TRINITY_DN707_c0_g1_i5.p1_ORFtype_internal_len_397
OG0002019	RORa	SOIREF__TRINITY	Mus_musculus	Hyperia_sp	SOIREF_RORa_Mus_musculus_P51448_main	TRINITY_DN45664_c0_g1_i2.p1_ORFtype_5prime_partial_len_221	17.5925925925926	PTHR45805:SF3	NUCLEAR_RECEPTOR_ROR-ALPHA	PTHR45805	NUCLEAR_HORMONE_RECEPTOR_HR3-RELATED	PF00105;PF00104	Zinc_finger,_C4_type_(two_domains);Ligand-binding_domain_of_nuclear_hormone_receptor	PF00104	Ligand-binding_domain_of_nuclear_hormone_receptor	sp|P31396|HR3_DROME Probable nuclear hormone receptor HR3 OS=Drosophila melanogaster OX=7227 GN=Hr3 PE=2 SV=1	6.858e-29	34.7	MESAPAAPDPAASEPGSSGSEAAAGSRETPLTQDTGRKSEAPGAGRRQSYASSSRGISVTKKTHTSQIEIIPCKICGDKSSGIHYGVITCEGCKGFFRRSQQSNATYSCPRQKNCLIDRTSRNRCQHCRLQKCLAVGMSRDAVKFGRMSKKQRDSLYAEVQKHRMQQQQRDHQQQPGEAEPLTPTYNISANGLTELHDDLSTYMDGHTPEGSKADSAVSSFYLDIQPSPDQSGLDINGIKPEPICDYTPASGFFPYCSFTNGETSPTVSMAELEHLAQNISKSHLETCQYLREELQQITWQTFLQEEIENYQNKQREVMWQLCAIKITEAIQYVVEFAKRIDGFMELCQNDQIVLLKAGSLEVVFIRMCRAFDSQNNTVYFDGKYASPDVFKSLGCEDF…	RQEALRIMRMSQAEQWIYSSEALSDVILAIIEFCKLVPGFRTFNQGDQINLLKNGGAFEMAVVILCRHYSPSTRTVDYGHYKLFENCFRGTEEMEQNLIASLFDFARFISEFHLNDKAYGLLAAIVLMEPDRIKNMNEQVPKVQIAAKKSLQLLLRGTHPQPLKGDVTVFDTLMNRLSQVKEIRRAYVMAIRNFRLNNSAAKTIKFPALYDELFPEMVDGE	Hyperia_sp__RORa__TRINITY_DN45664_c0_g1_i2.p1_ORFtype_5prime_partial_len_221
OG0002019	RORa	SOIREF__TRINITY	Mus_musculus	Magelona_mirabilis	SOIREF_RORa_Mus_musculus_P51448_main	TRINITY_DN4411_c0_g1_i5.p1_ORFtype_complete_len_497	38.7337057728119	PTHR45805:SF3	NUCLEAR_RECEPTOR_ROR-ALPHA	PTHR45805	NUCLEAR_HORMONE_RECEPTOR_HR3-RELATED	PF00105;PF00104	Zinc_finger,_C4_type_(two_domains);Ligand-binding_domain_of_nuclear_hormone_receptor	PF00105;PF00104	Zinc_finger,_C4_type_(two_domains);Ligand-binding_domain_of_nuclear_hormone_receptor	sp|P31396|HR3_DROME Probable nuclear hormone receptor HR3 OS=Drosophila melanogaster OX=7227 GN=Hr3 PE=2 SV=1	2.763e-109	44.8	MESAPAAPDPAASEPGSSGSEAAAGSRETPLTQDTGRKSEAPGAGRRQSYASSSRGISVTKKTHTSQIEIIPCKICGDKSSGIHYGVITCEGCKGFFRRSQQSNATYSCPRQKNCLIDRTSRNRCQHCRLQKCLAVGMSRDAVKFGRMSKKQRDSLYAEVQKHRMQQQQRDHQQQPGEAEPLTPTYNISANGLTELHDDLSTYMDGHTPEGSKADSAVSSFYLDIQPSPDQSGLDINGIKPEPICDYTPASGFFPYCSFTNGETSPTVSMAELEHLAQNISKSHLETCQYLREELQQITWQTFLQEEIENYQNKQREVMWQLCAIKITEAIQYVVEFAKRIDGFMELCQNDQIVLLKAGSLEVVFIRMCRAFDSQNNTVYFDGKYASPDVFKSLGCEDF…	MDYLQGPVGCLNMLTSKGPDVVSDLYGGPNVPSLARTFTAKGTSPDRKPFCHKTQIEIIPCKICGDKSSGVHYGVITCEGCKGFFRRSQSGPVNYQCPRNKNCVIDRVNRNRCQFCRLQKCLALGMSRDAVKFGRMSKKQREKVEEEAEIHKRNRLNGFGEGNISIDGNNTSPTTPTKYAESPVTPNNNQYVSFPNAQFAYTPNGFPYNQAIPTQYPASTDSSPTYPPTSPQLPPAQIVVKTEELDLGLLTKAVADAHVRTCLFTNDQIERMRNQPVSQEQLESIKNMSHEQLWLEVAEKVTMTVQQIIEFAKMIPGFMNLLQDDQIMLLKGGSFEIALLRLCRAYDLPENKVIFGSSFMSLEAFTNLTEEEQEVKNSIFQFGKELIGINLTETELALL…	Magelona_mirabilis__RORa__TRINITY_DN4411_c0_g1_i5.p1_ORFtype_complete_len_497
OG0002019	RORa	SOIREF__TRINITY	Mus_musculus	Phoronis_muelleri	SOIREF_RORa_Mus_musculus_P51448_main	TRINITY_DN2270_c0_g1_i17.p1_ORFtype_complete_len_457	36.8224299065421	PTHR45805:SF3	NUCLEAR_RECEPTOR_ROR-ALPHA	PTHR45805	NUCLEAR_HORMONE_RECEPTOR_HR3-RELATED	PF00105;PF00104	Zinc_finger,_C4_type_(two_domains);Ligand-binding_domain_of_nuclear_hormone_receptor	PF00105;PF00104	Zinc_finger,_C4_type_(two_domains);Ligand-binding_domain_of_nuclear_hormone_receptor	sp|P49868|HR3_GALME Probable nuclear hormone receptor HR3 OS=Galleria mellonella OX=7137 GN=HR3 PE=2 SV=1	2.572e-105	47.4	MESAPAAPDPAASEPGSSGSEAAAGSRETPLTQDTGRKSEAPGAGRRQSYASSSRGISVTKKTHTSQIEIIPCKICGDKSSGIHYGVITCEGCKGFFRRSQQSNATYSCPRQKNCLIDRTSRNRCQHCRLQKCLAVGMSRDAVKFGRMSKKQRDSLYAEVQKHRMQQQQRDHQQQPGEAEPLTPTYNISANGLTELHDDLSTYMDGHTPEGSKADSAVSSFYLDIQPSPDQSGLDINGIKPEPICDYTPASGFFPYCSFTNGETSPTVSMAELEHLAQNISKSHLETCQYLREELQQITWQTFLQEEIENYQNKQREVMWQLCAIKITEAIQYVVEFAKRIDGFMELCQNDQIVLLKAGSLEVVFIRMCRAFDSQNNTVYFDGKYASPDVFKSLGCEDF…	MVVSARFVKKGRGRFKVKLLPVAQRAANSVLPHIEVIPCKVCGDKSSGVHYGVITCEGCKGFFRRSQSGPVNYQCARNKACVIDRVNRNRCQFCRLQKCLALGMSRDAVKFGRMSKKQREKVEDEAHYITSKAPRTNGYNDSPPPAYDASPNNSQYACYPSQYGYTPNGSYGYSQSENAVYAVQPAVPQVDSTTYGGSSPPIIIKAEEIDVECLIKMIGDAHMRTCLFTAEQISCLRDQTMSTEQLQAYTNMTHELLWLDIADKITMTVQQIIEFAKMVPGFMSLSQDDQIMLLKSGSFELALLRLCRSYDVVNDKVIFGTAFVPLEAFNNLTEEEKVLKDSIFDFAKEMISYKLTETELALLCGVVLVNSTRPCVRDLGTVLSLQDRIKSGLKLEVAR…	Phoronis_muelleri__RORa__TRINITY_DN2270_c0_g1_i17.p1_ORFtype_complete_len_457
OG0002019	RORa	SOIREF__TRINITY	Mus_musculus	Podon_leuckartii	SOIREF_RORa_Mus_musculus_P51448_main	TRINITY_DN774_c1_g2_i24.p1_ORFtype_5prime_partial_len_699	34.5833333333333	PTHR45805:SF3	NUCLEAR_RECEPTOR_ROR-ALPHA	PTHR45805:SF2	NUCLEAR_HORMONE_RECEPTOR_HR3-RELATED	PF00105;PF00104	Zinc_finger,_C4_type_(two_domains);Ligand-binding_domain_of_nuclear_hormone_receptor	PF00105;PF00104	Zinc_finger,_C4_type_(two_domains);Ligand-binding_domain_of_nuclear_hormone_receptor	sp|P31396|HR3_DROME Probable nuclear hormone receptor HR3 OS=Drosophila melanogaster OX=7227 GN=Hr3 PE=2 SV=1	3.771e-147	48.6	MESAPAAPDPAASEPGSSGSEAAAGSRETPLTQDTGRKSEAPGAGRRQSYASSSRGISVTKKTHTSQIEIIPCKICGDKSSGIHYGVITCEGCKGFFRRSQQSNATYSCPRQKNCLIDRTSRNRCQHCRLQKCLAVGMSRDAVKFGRMSKKQRDSLYAEVQKHRMQQQQRDHQQQPGEAEPLTPTYNISANGLTELHDDLSTYMDGHTPEGSKADSAVSSFYLDIQPSPDQSGLDINGIKPEPICDYTPASGFFPYCSFTNGETSPTVSMAELEHLAQNISKSHLETCQYLREELQQITWQTFLQEEIENYQNKQREVMWQLCAIKITEAIQYVVEFAKRIDGFMELCQNDQIVLLKAGSLEVVFIRMCRAFDSQNNTVYFDGKYASPDVFKSLGCEDF…	QQPQHHGAQPQQQHHNPHHHHQPQQPQPQQQQPQQQQGGSLLMRVPNRPLKSESIVAASTTPLTSSVTCLTPGPTLSSSISSEFSPAAASSQDSVGDEGSEHDGKPDFAADTTTPPPRRNSNNSIRAQIEIIPCKVCGDKSSGVHYGVITCEGCKGFFRRSQSSVVNYQCPRQKNCVVDKINRNRCQYCRLQKCLALGMSRDAVKFGRMSKKQREKVEDEVRYHRAQMKAQQAETSPDSSVFDNQQPSSSDQLAPYTGGYSSYGGDMSPYTPSGYGFTPHMGGYDINGTNDYVDSTTFDPRQTPIETLPDSNLVSPVVSNGCAKMMTDPSGVTLFPAKNPRPGPDPGGGAAAHLAPLLVDGPATVAAAAAAAAAAVAAAAAAAAAATAAVGGGGGCHSS…	Podon_leuckartii__RORa__TRINITY_DN774_c1_g2_i24.p1_ORFtype_5prime_partial_len_699
OG0002019	RORa	SOIREF__TRINITY	Mus_musculus	Podon_leuckartii	SOIREF_RORa_Mus_musculus_P51448_main	TRINITY_DN5761_c2_g1_i5.p1_ORFtype_internal_len_288	30.2970297029703	PTHR45805:SF3	NUCLEAR_RECEPTOR_ROR-ALPHA	PTHR45805:SF2	NUCLEAR_HORMONE_RECEPTOR_HR3-RELATED	PF00105;PF00104	Zinc_finger,_C4_type_(two_domains);Ligand-binding_domain_of_nuclear_hormone_receptor	PF00105	Zinc_finger,_C4_type_(two_domains)	sp|P31396|HR3_DROME Probable nuclear hormone receptor HR3 OS=Drosophila melanogaster OX=7227 GN=Hr3 PE=2 SV=1	8.583e-79	70.6	MESAPAAPDPAASEPGSSGSEAAAGSRETPLTQDTGRKSEAPGAGRRQSYASSSRGISVTKKTHTSQIEIIPCKICGDKSSGIHYGVITCEGCKGFFRRSQQSNATYSCPRQKNCLIDRTSRNRCQHCRLQKCLAVGMSRDAVKFGRMSKKQRDSLYAEVQKHRMQQQQRDHQQQPGEAEPLTPTYNISANGLTELHDDLSTYMDGHTPEGSKADSAVSSFYLDIQPSPDQSGLDINGIKPEPICDYTPASGFFPYCSFTNGETSPTVSMAELEHLAQNISKSHLETCQYLREELQQITWQTFLQEEIENYQNKQREVMWQLCAIKITEAIQYVVEFAKRIDGFMELCQNDQIVLLKAGSLEVVFIRMCRAFDSQNNTVYFDGKYASPDVFKSLGCEDF…	DDVSEHDVGGVAAPNKPDFAADTTTPPPRRNSNNSIRAQIEIIPCKVCGDKSSGVHYGVITCEGCKGFFRRSQSSVVNYQCPRQKNCVVDKINRNRCQYCRLQKCLALGMSRDAVKFGRMSKKQREKVEDEVRYHRAQMKAQQAETSPDSSVFDNQQPSSSDQLAPYTGGYSSYGGDLSPYTPSGYGFTPTPHMGGYDISGTSDYVDSTTFDPRQTPIEALPDSNLLSPVVSTGCAKMMTDPSGVTLFPAKNPRPGPDPGGGSAHLAPLLIDPAAAVAAAAAAAVPPP	Podon_leuckartii__RORa__TRINITY_DN5761_c2_g1_i5.p1_ORFtype_internal_len_288
OG0002019	RORa	SOIREF__TRINITY	Mus_musculus	Poecilochaetus_sp	SOIREF_RORa_Mus_musculus_P51448_main	TRINITY_DN28079_c0_g2_i2.p1_ORFtype_3prime_partial_len_200	24.282982791587	PTHR45805:SF3	NUCLEAR_RECEPTOR_ROR-ALPHA	PTHR45805	NUCLEAR_HORMONE_RECEPTOR_HR3-RELATED	PF00105;PF00104	Zinc_finger,_C4_type_(two_domains);Ligand-binding_domain_of_nuclear_hormone_receptor	PF00105	Zinc_finger,_C4_type_(two_domains)	sp|P31396|HR3_DROME Probable nuclear hormone receptor HR3 OS=Drosophila melanogaster OX=7227 GN=Hr3 PE=2 SV=1	1.425e-54	85.4	MESAPAAPDPAASEPGSSGSEAAAGSRETPLTQDTGRKSEAPGAGRRQSYASSSRGISVTKKTHTSQIEIIPCKICGDKSSGIHYGVITCEGCKGFFRRSQQSNATYSCPRQKNCLIDRTSRNRCQHCRLQKCLAVGMSRDAVKFGRMSKKQRDSLYAEVQKHRMQQQQRDHQQQPGEAEPLTPTYNISANGLTELHDDLSTYMDGHTPEGSKADSAVSSFYLDIQPSPDQSGLDINGIKPEPICDYTPASGFFPYCSFTNGETSPTVSMAELEHLAQNISKSHLETCQYLREELQQITWQTFLQEEIENYQNKQREVMWQLCAIKITEAIQYVVEFAKRIDGFMELCQNDQIVLLKAGSLEVVFIRMCRAFDSQNNTVYFDGKYASPDVFKSLGCEDF…	MEGFQSANFVKMEDYGPQADLSPPKISTNMKAHIEVIPCKVCGDKSSGVHYGVITCEGCKGFFRRSQAGPVNYQCPRNKGCVIDRVNRNRCQYCRLQKCLALGMSRDAVKFGRMSKKQREKVADEASFYQQNGEESPTNNNNNNFVYPQFQYSPNGTAYTQVPIPTGYAPMSPDLPYPPDASESPPLIKSNDEIDLDLLS	Poecilochaetus_sp__RORa__TRINITY_DN28079_c0_g2_i2.p1_ORFtype_3prime_partial_len_200
OG0002019	RORa	SOIREF__TRINITY	Mus_musculus	Poecilochaetus_sp	SOIREF_RORa_Mus_musculus_P51448_main	TRINITY_DN850_c2_g1_i1.p1_ORFtype_5prime_partial_len_364	37.0023419203747	PTHR45805:SF3	NUCLEAR_RECEPTOR_ROR-ALPHA	PTHR45805	NUCLEAR_HORMONE_RECEPTOR_HR3-RELATED	PF00105;PF00104	Zinc_finger,_C4_type_(two_domains);Ligand-binding_domain_of_nuclear_hormone_receptor	PF00105;PF00104	Zinc_finger,_C4_type_(two_domains);Ligand-binding_domain_of_nuclear_hormone_receptor	sp|P31396|HR3_DROME Probable nuclear hormone receptor HR3 OS=Drosophila melanogaster OX=7227 GN=Hr3 PE=2 SV=1	4.205e-69	41.3	MESAPAAPDPAASEPGSSGSEAAAGSRETPLTQDTGRKSEAPGAGRRQSYASSSRGISVTKKTHTSQIEIIPCKICGDKSSGIHYGVITCEGCKGFFRRSQQSNATYSCPRQKNCLIDRTSRNRCQHCRLQKCLAVGMSRDAVKFGRMSKKQRDSLYAEVQKHRMQQQQRDHQQQPGEAEPLTPTYNISANGLTELHDDLSTYMDGHTPEGSKADSAVSSFYLDIQPSPDQSGLDINGIKPEPICDYTPASGFFPYCSFTNGETSPTVSMAELEHLAQNISKSHLETCQYLREELQQITWQTFLQEEIENYQNKQREVMWQLCAIKITEAIQYVVEFAKRIDGFMELCQNDQIVLLKAGSLEVVFIRMCRAFDSQNNTVYFDGKYASPDVFKSLGCEDF…	NRNRCQYCRLQKCLALGMSRDAVKFGRMSKRQREKVEDEANFHRQTSVGSSNGEPLSPTNNNNYTIGYPQFQYSPNGTAYTQVPIPTGYAPMSPDLPYPPDASESPPLIKSNDEIDLDLLSKAIADAHERTCLYGKEQLAAMQRTAPPDEQFDILKKMSSEKLWMELAEKVTLAVQQIIEFAKMVPGFMNLLQDDQIMLLKGGSFEIALIRLCRAYDPEKNCVAFGSCFMPVDAFQNLNEEESDLMHAIFTFARDLISLNLTECELALYAATVLIDAERPGVRDAGIIGKLGERMEAALRAELGKNHPEPERLRAALRERVPGLHLLSARHAQLLTSFKQDNPDIDFPALHKELFSQENIDDIQ	Poecilochaetus_sp__RORa__TRINITY_DN850_c2_g1_i1.p1_ORFtype_5prime_partial_len_364
OG0004108	TIM	SOIREF__TRINITY	Drosophila_melanogaster	Acartia_clausii	SOIREF_TIM_Drosophila_melanogaster_P49021_main	TRINITY_DN6113_c0_g1_i1.p1_ORFtype_complete_len_1201	34.3116701607268	PTHR22940:SF5	PROTEIN_TIMELESS	PTHR22940:SF5	PROTEIN_TIMELESS	PF04821;PF05029	Timeless_protein;Timeless_PAB_domain	PF04821;PF05029	Timeless_protein;Timeless_PAB_domain	sp|P49021|TIM_DROME Protein timeless OS=Drosophila melanogaster OX=7227 GN=tim PE=1 SV=3	6.639e-167	35.1	MDWLLATPQLYSAFSSLGCLEGDTYVVNPNALAILEEINYKLTYEDQTLRTFRRAIGFGQNVRSDLIPLLENAKDDAVLESVIRILVNLTVPVECLFSVDVMYRTDVGRHTIFELNKLLYTSKEAFTEARSTKSVVEYMKHILESDPKLSPHKCDQINNCLLLLRNILHIPETHAHCVMPMMQSMPHGISMQNTILWNLFIQSIDKLLLYLMTCPQRAFWGVTMVQLIALIYKDQHVSTLQKLLSLWFEASLSESSEDNESNTSPPKQGSGDSSPMLTSDPTSDSSDNGSNGRGMGGGMREGTAATLQEVSRKGQEYQNAMARVPADKPDGSEEASDMTGNDSEQPGSPEQSQPAGESMDDGDYEDQRHRQLNEHGEEDEDEDEVEEEEYLQLGPASEP…	MFEPDDGLLLGTQIGDKYILNRDTAMVLNSMSKKLNEEDSVLRNYRCQLAFTQVVKTDLIPILINCGAREDVFASAISLLVNLSVPMECLLSKELTRTRTGKQTIYQLRRNLTLTKEAFLDTKVARVILEHMSSYIVDKAKSLDESGIGIINNCLLLIRNVLHVPDTVIRSRPDDNKCSVHNHILWNLFRNNLDDALIELMGHANIGSWCNTMVQIIALIYKDQHVVNLQKLLQTFIDNTLSESSDNESNTSPHDERSNPADISDSLDSQNTPPSQYPPQNNSQQSGDRPEVCSIPVVSKKQKIDTANADNLCEGEPPRKKYKEYWEECFDTKVCDSSISYSEADNMSMNKQTTTSVDIRSGHSSGSSDITGVPKKAGKRSGQSNITTGSDRGYVSQPC…	Acartia_clausii__TIM__TRINITY_DN6113_c0_g1_i1.p1_ORFtype_complete_len_1201
OG0004108	TIM	SOIREF__TRINITY	Drosophila_melanogaster	Acartia_tonsa	SOIREF_TIM_Drosophila_melanogaster_P49021_main	TRINITY_DN4236_c0_g1_i1.p1_ORFtype_complete_len_1259	34.3988881167477	PTHR22940:SF5	PROTEIN_TIMELESS	PTHR22940:SF5	PROTEIN_TIMELESS	PF04821;PF05029	Timeless_protein;Timeless_PAB_domain	PF04821;PF05029	Timeless_protein;Timeless_PAB_domain	sp|P49021|TIM_DROME Protein timeless OS=Drosophila melanogaster OX=7227 GN=tim PE=1 SV=3	1.636e-161	35.2	MDWLLATPQLYSAFSSLGCLEGDTYVVNPNALAILEEINYKLTYEDQTLRTFRRAIGFGQNVRSDLIPLLENAKDDAVLESVIRILVNLTVPVECLFSVDVMYRTDVGRHTIFELNKLLYTSKEAFTEARSTKSVVEYMKHILESDPKLSPHKCDQINNCLLLLRNILHIPETHAHCVMPMMQSMPHGISMQNTILWNLFIQSIDKLLLYLMTCPQRAFWGVTMVQLIALIYKDQHVSTLQKLLSLWFEASLSESSEDNESNTSPPKQGSGDSSPMLTSDPTSDSSDNGSNGRGMGGGMREGTAATLQEVSRKGQEYQNAMARVPADKPDGSEEASDMTGNDSEQPGSPEQSQPAGESMDDGDYEDQRHRQLNEHGEEDEDEDEVEEEEYLQLGPASEP…	MLEPSEELLLGTQVGNKYILNRDSAMVLEYMIKRLNEEDPTLRNYRRQLAFNQVIKTDLIPILINCGDREDVFATVIRLLVNLSVPMECLLPKEMTQTRTGKQTIYELTRNLTMTKEAFLDTNVSQVMMEHLAGYVIDKNKGLETSTIAIINNCLLLIRNVLHMSDVVLRFRQEESNRSAHNYILWNLFRNNMDDVLLDLMGHVNVGSWCNTIVQIIALIYKDQHVVNLQKLLQTFLDSTLSESSDNESNTSPQVEQEEGGSNPPDSSESSHVIENNNSSSSRGTNSTPSPPPSHDQNQPAEAFSIPGGQPRSPTLQSSNTNVDTGNGSNTNSTNPPSRQKTSKGSANSNLQDGEPPHKKYKEYWDNSSYYNESGVAEDKTSMEYTNSYSEADNISIKP…	Acartia_tonsa__TIM__TRINITY_DN4236_c0_g1_i1.p1_ORFtype_complete_len_1259
OG0004108	TIM	SOIREF__TRINITY	Drosophila_melanogaster	Asterias_rubens	SOIREF_TIM_Drosophila_melanogaster_P49021_main	TRINITY_DN9310_c0_g1_i2.p1_ORFtype_complete_len_1102	25.4710397766923	PTHR22940:SF5	PROTEIN_TIMELESS	PTHR22940:SF5	PROTEIN_TIMELESS	PF04821;PF05029	Timeless_protein;Timeless_PAB_domain	PF04821;PF05029	Timeless_protein;Timeless_PAB_domain	sp|P49021|TIM_DROME Protein timeless OS=Drosophila melanogaster OX=7227 GN=tim PE=1 SV=3	3.196e-42	24.3	MDWLLATPQLYSAFSSLGCLEGDTYVVNPNALAILEEINYKLTYEDQTLRTFRRAIGFGQNVRSDLIPLLENAKDDAVLESVIRILVNLTVPVECLFSVDVMYRTDVGRHTIFELNKLLYTSKEAFTEARSTKSVVEYMKHILESDPKLSPHKCDQINNCLLLLRNILHIPETHAHCVMPMMQSMPHGISMQNTILWNLFIQSIDKLLLYLMTCPQRAFWGVTMVQLIALIYKDQHVSTLQKLLSLWFEASLSESSEDNESNTSPPKQGSGDSSPMLTSDPTSDSSDNGSNGRGMGGGMREGTAATLQEVSRKGQEYQNAMARVPADKPDGSEEASDMTGNDSEQPGSPEQSQPAGESMDDGDYEDQRHRQLNEHGEEDEDEDEVEEEEYLQLGPASEP…	MEMLIMASGGLKSIASTLGYMDGDQYILSEYCEDVLEEMLDSLKHENKVTRPVRLNIGSSTVLESDLLHILSAAEDDLEVFRSVLKLLVNLSMPLELILPVHPNMTKTDWQQRHTLQAMLLTIKKHFIQEKPVRAIVEQMSTHLEHHGAYRMDKDSMVLMNDCLVLIRNILHIEENAGEESNHIIVRHMLDSKIGDVIHSMLDRDEAETWIAPMVQVIRLILRDQTSQDLVKQAVKLYEKGTLFTTDDPKQTPEEKPDVEVGDKPSPWTSIWEKGPSGLQHRSLFLLPPIAGAQVASDSGCDSGCNVLSDFERSSKAGGSSSSKSEQDLMGNIYLTQSAVDEKSSSSGCDSSSYTSQSSGDSPSRSVSPKQDMSSSSDSSTPSESSLTSDASPPQDVSP…	Asterias_rubens__TIM__TRINITY_DN9310_c0_g1_i2.p1_ORFtype_complete_len_1102
OG0004108	TIM	SOIREF__TRINITY	Drosophila_melanogaster	Calanus_helgolandicus	SOIREF_TIM_Drosophila_melanogaster_P49021_main	TRINITY_DN24304_c0_g1_i1.p1_ORFtype_complete_len_1087	33.4961618981158	PTHR22940:SF5	PROTEIN_TIMELESS	PTHR22940:SF5	PROTEIN_TIMELESS	PF04821;PF05029	Timeless_protein;Timeless_PAB_domain	PF04821;PF05029	Timeless_protein;Timeless_PAB_domain	sp|P49021|TIM_DROME Protein timeless OS=Drosophila melanogaster OX=7227 GN=tim PE=1 SV=3	1.001e-167	37.7	MDWLLATPQLYSAFSSLGCLEGDTYVVNPNALAILEEINYKLTYEDQTLRTFRRAIGFGQNVRSDLIPLLENAKDDAVLESVIRILVNLTVPVECLFSVDVMYRTDVGRHTIFELNKLLYTSKEAFTEARSTKSVVEYMKHILESDPKLSPHKCDQINNCLLLLRNILHIPETHAHCVMPMMQSMPHGISMQNTILWNLFIQSIDKLLLYLMTCPQRAFWGVTMVQLIALIYKDQHVSTLQKLLSLWFEASLSESSEDNESNTSPPKQGSGDSSPMLTSDPTSDSSDNGSNGRGMGGGMREGTAATLQEVSRKGQEYQNAMARVPADKPDGSEEASDMTGNDSEQPGSPEQSQPAGESMDDGDYEDQRHRQLNEHGEEDEDEDEVEEEEYLQLGPASEP…	MERLSRYATKNKISSMEVTLVNNCLLLIRNILHIPDGQNKNLKQKCSSQNQIMWNLFAQNLDKILLDLIKNNMSSIWCTSVVQLIALVYKDQHVITLQKLLQNFLESSLSESSEDNESNTSPQYQNGSCSPTTDDSSDQASRETSTPELNVASIRERRRDSSGSLEVLPNNSPAPSEEPLSPGQPMSPTSQNSEKSQKSERSQMLKARSARMEVNQTNNNETNSSGIDSEIFSTNESEPPQKLYITENEKGEKIVHGRRSPNKNKEFVHKMRSSPKNPSQLFRSSEPTEKGGSGSDSSDVTGVPKSCKLPGKHQGSDGSDYGYVTQTMEQTMEQEHQEMISSSSNDDELLIRNAPPRTNPVKPRAKKDVSKLTPVEKKEKHRLKLLKRSKENRMRVKAM…	Calanus_helgolandicus__TIM__TRINITY_DN24304_c0_g1_i1.p1_ORFtype_complete_len_1087
OG0004108	TIM	SOIREF__TRINITY	Drosophila_melanogaster	Centropages_hamatus	SOIREF_TIM_Drosophila_melanogaster_P49021_main	TRINITY_DN22370_c1_g1_i6.p1_ORFtype_complete_len_1277	30.3896103896104	PTHR22940:SF5	PROTEIN_TIMELESS	PTHR22940:SF5	PROTEIN_TIMELESS	PF04821;PF05029	Timeless_protein;Timeless_PAB_domain	PF04821;PF05029	Timeless_protein;Timeless_PAB_domain	sp|P49021|TIM_DROME Protein timeless OS=Drosophila melanogaster OX=7227 GN=tim PE=1 SV=3	6.972e-141	31	MDWLLATPQLYSAFSSLGCLEGDTYVVNPNALAILEEINYKLTYEDQTLRTFRRAIGFGQNVRSDLIPLLENAKDDAVLESVIRILVNLTVPVECLFSVDVMYRTDVGRHTIFELNKLLYTSKEAFTEARSTKSVVEYMKHILESDPKLSPHKCDQINNCLLLLRNILHIPETHAHCVMPMMQSMPHGISMQNTILWNLFIQSIDKLLLYLMTCPQRAFWGVTMVQLIALIYKDQHVSTLQKLLSLWFEASLSESSEDNESNTSPPKQGSGDSSPMLTSDPTSDSSDNGSNGRGMGGGMREGTAATLQEVSRKGQEYQNAMARVPADKPDGSEEASDMTGNDSEQPGSPEQSQPAGESMDDGDYEDQRHRQLNEHGEEDEDEDEVEEEEYLQLGPASEP…	MNNHVMFGVSDGSTHLGQKVCNKYVIQSGTAATLEIMNRQLNEDDKTLRTYRRALAFSNVIEKDLIPIMLNCNDEPLVFSSLLKLFVNLTLPIECIFPAGENLSTSSKQTVILLNNVLSKCKVLCSNGQFSWVLMGHLSALCQGAKESKESISIIHNCLLLIRNVLHIPETVSSMKSGCGQNQIIWNLFSNNLDKVMLELIGHKSASVWCSTIVHIIAILFKDQYGENMAKLLNSSLAESSTDGESNTSPNDGSPYRNPESDGNSDDIQPTPGQSDAGYPENFQPYPRSRSESVSSLEVFPNASPAQSIISNDDLDSDEKFGKDQEWGPAGLPEGANKGPHSKEEGKARDLEKKETERAATTQIRWGDKPEWSSSGIESIGAWDQGRSSEGRSEVCAEE…	Centropages_hamatus__TIM__TRINITY_DN22370_c1_g1_i6.p1_ORFtype_complete_len_1277
OG0004108	TIM	SOIREF__TRINITY	Drosophila_melanogaster	Centropages_hamatus	SOIREF_TIM_Drosophila_melanogaster_P49021_main	TRINITY_DN9829_c0_g1_i8.p1_ORFtype_complete_len_1123	29.0123456790123	PTHR22940:SF5	PROTEIN_TIMELESS	PTHR22940:SF5	PROTEIN_TIMELESS	PF04821;PF05029	Timeless_protein;Timeless_PAB_domain	PF04821;PF05029	Timeless_protein;Timeless_PAB_domain	sp|P49021|TIM_DROME Protein timeless OS=Drosophila melanogaster OX=7227 GN=tim PE=1 SV=3	6.588e-112	28.9	MDWLLATPQLYSAFSSLGCLEGDTYVVNPNALAILEEINYKLTYEDQTLRTFRRAIGFGQNVRSDLIPLLENAKDDAVLESVIRILVNLTVPVECLFSVDVMYRTDVGRHTIFELNKLLYTSKEAFTEARSTKSVVEYMKHILESDPKLSPHKCDQINNCLLLLRNILHIPETHAHCVMPMMQSMPHGISMQNTILWNLFIQSIDKLLLYLMTCPQRAFWGVTMVQLIALIYKDQHVSTLQKLLSLWFEASLSESSEDNESNTSPPKQGSGDSSPMLTSDPTSDSSDNGSNGRGMGGGMREGTAATLQEVSRKGQEYQNAMARVPADKPDGSEEASDMTGNDSEQPGSPEQSQPAGESMDDGDYEDQRHRQLNEHGEEDEDEDEVEEEEYLQLGPASEP…	MGDHVVFGVGESVAQLGHQIGSRYMIHDQTSAILETMNRRLNEDDTNLWTYRRALAFSNVIEKDLIPILMNSNEDKVVFNAVVKLLVNLSLQAESILPVHVMNNYPAGKQTIHEINSALAKTKALFTNSQFSLVLMKNLSELSQKIDSKQHEHDIVSISNCLVLIRNILHIPSKEGTSKSGAGGQNQMIWNLFVQNIDKVILQLISHRSSSVWCTTIVQIIAVLYKDQHVVELERLVKVFLDNSLESSGDDESNTGGADQSWPSSRNSISSLEVFPASPSPTIRSRGDEDETQQWYPDEEIITDDDAEAREISVECPGIGTLVEGGPCEGRPGGEGRNEKSGKVGAERSGKGRSWSNSMDERSGKGRSRGNSMDERSDKGKSGSNSLDERSDKGKSGSN…	Centropages_hamatus__TIM__TRINITY_DN9829_c0_g1_i8.p1_ORFtype_complete_len_1123
OG0004108	TIM	SOIREF__TRINITY	Drosophila_melanogaster	Corystes_sp	SOIREF_TIM_Drosophila_melanogaster_P49021_main	TRINITY_DN12064_c1_g3_i1.p1_ORFtype_complete_len_277	10.9207708779443	PTHR22940:SF5	PROTEIN_TIMELESS	PTHR22940:SF5	PROTEIN_TIMELESS	PF04821;PF05029	Timeless_protein;Timeless_PAB_domain	PF05029	Timeless_PAB_domain	sp|O17482|TIM_DROVI Protein timeless OS=Drosophila virilis OX=7244 GN=tim PE=2 SV=1	1.009e-18	35.7	MDWLLATPQLYSAFSSLGCLEGDTYVVNPNALAILEEINYKLTYEDQTLRTFRRAIGFGQNVRSDLIPLLENAKDDAVLESVIRILVNLTVPVECLFSVDVMYRTDVGRHTIFELNKLLYTSKEAFTEARSTKSVVEYMKHILESDPKLSPHKCDQINNCLLLLRNILHIPETHAHCVMPMMQSMPHGISMQNTILWNLFIQSIDKLLLYLMTCPQRAFWGVTMVQLIALIYKDQHVSTLQKLLSLWFEASLSESSEDNESNTSPPKQGSGDSSPMLTSDPTSDSSDNGSNGRGMGGGMREGTAATLQEVSRKGQEYQNAMARVPADKPDGSEEASDMTGNDSEQPGSPEQSQPAGESMDDGDYEDQRHRQLNEHGEEDEDEDEVEEEEYLQLGPASEP…	MTTQEVTEKLDGMGSLKLASPPHPHRFRPKKMEEKPIEIQAPLSEKGSVEGNFTYNEDSTEWDDNNAAVMFLIDKLREEGHGSQVQWLQKQLLEACYAKIKFVGNDIPRPEAVAFHFTLSNQSIPLIPWTSEQEEAFSSPTFSHLLRELGLHLPSETGKLYPRIPNSWCPEVLFMVAKRLGHLNDSVLRVSLEQTQILLELVRQMAITGAMRLEEIQFEESFLREGTFSVDYNDDSEELSDCSMENNRSSNSSPVPSLEEKLLLIPEGDTPRSTSLT	Corystes_sp__TIM__TRINITY_DN12064_c1_g3_i1.p1_ORFtype_complete_len_277
OG0004108	TIM	SOIREF__TRINITY	Drosophila_melanogaster	Corystes_sp	SOIREF_TIM_Drosophila_melanogaster_P49021_main	TRINITY_DN51931_c0_g1_i1.p1_ORFtype_3prime_partial_len_182	6.78571428571429	PTHR22940:SF5	PROTEIN_TIMELESS	PTHR22940:SF5	PROTEIN_TIMELESS	PF04821;PF05029	Timeless_protein;Timeless_PAB_domain	PF04821	Timeless_protein	sp|O17482|TIM_DROVI Protein timeless OS=Drosophila virilis OX=7244 GN=tim PE=2 SV=1	2.573e-27	36	MDWLLATPQLYSAFSSLGCLEGDTYVVNPNALAILEEINYKLTYEDQTLRTFRRAIGFGQNVRSDLIPLLENAKDDAVLESVIRILVNLTVPVECLFSVDVMYRTDVGRHTIFELNKLLYTSKEAFTEARSTKSVVEYMKHILESDPKLSPHKCDQINNCLLLLRNILHIPETHAHCVMPMMQSMPHGISMQNTILWNLFIQSIDKLLLYLMTCPQRAFWGVTMVQLIALIYKDQHVSTLQKLLSLWFEASLSESSEDNESNTSPPKQGSGDSSPMLTSDPTSDSSDNGSNGRGMGGGMREGTAATLQEVSRKGQEYQNAMARVPADKPDGSEEASDMTGNDSEQPGSPEQSQPAGESMDDGDYEDQRHRQLNEHGEEDEDEDEVEEEEYLQLGPASEP…	MEWMVMNMDRFFAPATQLGNYTKDKYVVPPNCLAKIRKIIHRLNQDKARWHFRRSLFMNKIISTNLLPLLVHVKEDKGLMEATIKVLQELMTPVECLMPTETMSQNHEGRRIIYELESAIVNTKKLFLDTQVTKAIVDLMSSILQDSKILSLPECELINQCLLLIRNLLHVSSIPTPPHHHA	Corystes_sp__TIM__TRINITY_DN51931_c0_g1_i1.p1_ORFtype_3prime_partial_len_182
OG0004108	TIM	SOIREF__TRINITY	Drosophila_melanogaster	Corystes_sp	SOIREF_TIM_Drosophila_melanogaster_P49021_main	TRINITY_DN1692_c0_g1_i15.p1_ORFtype_complete_len_1359	31.9709953856295	PTHR22940:SF5	PROTEIN_TIMELESS	PTHR22940:SF5	PROTEIN_TIMELESS	PF04821;PF05029	Timeless_protein;Timeless_PAB_domain	PF04821;PF05029	Timeless_protein;Timeless_PAB_domain	sp|P49021|TIM_DROME Protein timeless OS=Drosophila melanogaster OX=7227 GN=tim PE=1 SV=3	1.728e-141	30.2	MDWLLATPQLYSAFSSLGCLEGDTYVVNPNALAILEEINYKLTYEDQTLRTFRRAIGFGQNVRSDLIPLLENAKDDAVLESVIRILVNLTVPVECLFSVDVMYRTDVGRHTIFELNKLLYTSKEAFTEARSTKSVVEYMKHILESDPKLSPHKCDQINNCLLLLRNILHIPETHAHCVMPMMQSMPHGISMQNTILWNLFIQSIDKLLLYLMTCPQRAFWGVTMVQLIALIYKDQHVSTLQKLLSLWFEASLSESSEDNESNTSPPKQGSGDSSPMLTSDPTSDSSDNGSNGRGMGGGMREGTAATLQEVSRKGQEYQNAMARVPADKPDGSEEASDMTGNDSEQPGSPEQSQPAGESMDDGDYEDQRHRQLNEHGEEDEDEDEVEEEEYLQLGPASEP…	MEWMVMNMDHFFAPSIQLGTYMKDKYVVPPNCQAKIKKIIHRLNQDKARWHFRRSLFMNKIISTNLLPLLVHVKEEKELMESTVKVLQELMTPVECLMPTETMSQNHEGKRIIYELESAIVNAKKLFLDTQVTKAIVDLMSSVLQDNKILSLPECELINQCLLLVRNLLHVSSIQLPQQQTPNYSGTPSTSNSSAASASNMTMSTSQQGGANTSVLTEDQIMWNLFAQRFDNILIQLLTCNQQHLWNITMVQLVSLMYRDQQQGTIRKLINEWLESSLPESSEDDENNPMSSSSSDAISTSDPVSDSSERLSPVDSMTKKNKKIHKMSSFQEDSDFASGNKNSHNLDSCQDSGFCRTGSNIDSSFDESVSDNSYRMLGLEKQEKEGSGGGTITAWYPGE…	Corystes_sp__TIM__TRINITY_DN1692_c0_g1_i15.p1_ORFtype_complete_len_1359
OG0004108	TIM	SOIREF__TRINITY	Drosophila_melanogaster	Crangon_crangon	SOIREF_TIM_Drosophila_melanogaster_P49021_main	TRINITY_DN7718_c0_g2_i1.p1_ORFtype_complete_len_1322	30.0392670157068	PTHR22940:SF5	PROTEIN_TIMELESS	PTHR22940:SF5	PROTEIN_TIMELESS	PF04821;PF05029	Timeless_protein;Timeless_PAB_domain	PF04821;PF05029	Timeless_protein;Timeless_PAB_domain	sp|P49021|TIM_DROME Protein timeless OS=Drosophila melanogaster OX=7227 GN=tim PE=1 SV=3	1.436e-135	30.9	MDWLLATPQLYSAFSSLGCLEGDTYVVNPNALAILEEINYKLTYEDQTLRTFRRAIGFGQNVRSDLIPLLENAKDDAVLESVIRILVNLTVPVECLFSVDVMYRTDVGRHTIFELNKLLYTSKEAFTEARSTKSVVEYMKHILESDPKLSPHKCDQINNCLLLLRNILHIPETHAHCVMPMMQSMPHGISMQNTILWNLFIQSIDKLLLYLMTCPQRAFWGVTMVQLIALIYKDQHVSTLQKLLSLWFEASLSESSEDNESNTSPPKQGSGDSSPMLTSDPTSDSSDNGSNGRGMGGGMREGTAATLQEVSRKGQEYQNAMARVPADKPDGSEEASDMTGNDSEQPGSPEQSQPAGESMDDGDYEDQRHRQLNEHGEEDEDEDEVEEEEYLQLGPASEP…	MELMIMSMDHFFAPSIQLGRFVAENKYHISPNYPAKIEEILRRLVQDKARWHFRRALFLNQLISKNLLPTLTSVKEDKQILESTVKLLQELMTPVECLMPVQTMSKNAESYRIVNELDKSISAAKKLFLDGKSTKALVDLMNSLLQDCKGMSEDDCELINQCLLLVRNLLHVSSVPSVLNANITAGTGNSSAASSLNLKREGEDDEDTNNNGVITEDQIMWNLFAQRFDNVIIQLLTCEQQWPTTQNQKPHVWSITMVQLVSLMYREQQQTTIRKLINEWLEVSLAESSEDDENNPMTSSSSDAISTSDPVSDSSERLSPIEMADDNNDHNGMSSMDTIANSRQSKSEKDDSCKDSGFGRSGSNMDSSQDDSVSEGAQKNKDIAKSPRQGNQLHGHTLQ…	Crangon_crangon__TIM__TRINITY_DN7718_c0_g2_i1.p1_ORFtype_complete_len_1322
OG0004108	TIM	SOIREF__TRINITY	Drosophila_melanogaster	Crangon_crangon	SOIREF_TIM_Drosophila_melanogaster_P49021_main	TRINITY_DN7718_c0_g1_i1.p1_ORFtype_complete_len_125	6.00890207715134	PTHR22940:SF5	PROTEIN_TIMELESS	PTHR22940:SF5	PROTEIN_TIMELESS	PF04821;PF05029	Timeless_protein;Timeless_PAB_domain	PF05029	Timeless_PAB_domain	sp|P49021|TIM_DROME Protein timeless OS=Drosophila melanogaster OX=7227 GN=tim PE=1 SV=3	2.482e-14	38.1	MDWLLATPQLYSAFSSLGCLEGDTYVVNPNALAILEEINYKLTYEDQTLRTFRRAIGFGQNVRSDLIPLLENAKDDAVLESVIRILVNLTVPVECLFSVDVMYRTDVGRHTIFELNKLLYTSKEAFTEARSTKSVVEYMKHILESDPKLSPHKCDQINNCLLLLRNILHIPETHAHCVMPMMQSMPHGISMQNTILWNLFIQSIDKLLLYLMTCPQRAFWGVTMVQLIALIYKDQHVSTLQKLLSLWFEASLSESSEDNESNTSPPKQGSGDSSPMLTSDPTSDSSDNGSNGRGMGGGMREGTAATLQEVSRKGQEYQNAMARVPADKPDGSEEASDMTGNDSEQPGSPEQSQPAGESMDDGDYEDQRHRQLNEHGEEDEDEDEVEEEEYLQLGPASEP…	MTRLMNPHNIYYIEFSRVAAMNLFVAVSNQSIPLIPWTSDQEVVFNNAKFSQLLGTLGFHLPSDTGKAFPRIPNFWCPEALFMVAKRLGPINSSDLKVSVEQMQDMLEEMRDLSLSGSLRTHGNQ	Crangon_crangon__TIM__TRINITY_DN7718_c0_g1_i1.p1_ORFtype_complete_len_125
OG0004108	TIM	SOIREF__SOIREF	Drosophila_melanogaster	Danaus_plexippus	SOIREF_TIM_Drosophila_melanogaster_P49021_main	SOIREF_TIM_Danaus_plexippus_A0A212ETU4_main	40.8507765023633	PTHR22940:SF5	PROTEIN_TIMELESS	PTHR22940:SF5	PROTEIN_TIMELESS	PF04821;PF05029	Timeless_protein;Timeless_PAB_domain	PF04821;PF05029	Timeless_protein;Timeless_PAB_domain	NA	NA	NA	MDWLLATPQLYSAFSSLGCLEGDTYVVNPNALAILEEINYKLTYEDQTLRTFRRAIGFGQNVRSDLIPLLENAKDDAVLESVIRILVNLTVPVECLFSVDVMYRTDVGRHTIFELNKLLYTSKEAFTEARSTKSVVEYMKHILESDPKLSPHKCDQINNCLLLLRNILHIPETHAHCVMPMMQSMPHGISMQNTILWNLFIQSIDKLLLYLMTCPQRAFWGVTMVQLIALIYKDQHVSTLQKLLSLWFEASLSESSEDNESNTSPPKQGSGDSSPMLTSDPTSDSSDNGSNGRGMGGGMREGTAATLQEVSRKGQEYQNAMARVPADKPDGSEEASDMTGNDSEQPGSPEQSQPAGESMDDGDYEDQRHRQLNEHGEEDEDEDEVEEEEYLQLGPASEP…	MEWVHRSPQIHSTFSNLGFTNGDGYHINENYNAVLESILQNILTEDKQLRSYRRSINFGQNIKKDLIPLLINTKDDKTIVLVIKILVNLTIPVECLLSLDSVGRTDVGRHTIFEINNLLTSTKAAITDHRVTKVVIDFLKKNAEIDQSSKLSSDECTNISNGLLLLRNILHIPEEINNPSYNPRTVQNQILWNLFSQSIDKVLIKLMNITDAINWGVTMVQIIALLYKDQHVTTLQKLLNLWLEASLSESSEDNESNTSPPNRGSDDSSPMLTSDPTSDSSDAGASGKSNGEQNSVNNSWDSSSRNNSDNGKPSFDSQKENELANDSSESNENNMYIGNSKDNLEESSSNDNNHISNDHSNSHNMKNNEKKTIISEPSDCGYGTQIENRESISTSSNED…	Danaus_plexippus__TIM__SOIREF_TIM_Danaus_plexippus_A0A212ETU4_main
OG0004108	TIM	SOIREF__TRINITY	Drosophila_melanogaster	Evadne_nordmanni	SOIREF_TIM_Drosophila_melanogaster_P49021_main	TRINITY_DN3985_c0_g1_i95.p1_ORFtype_complete_len_1125	31.129476584022	PTHR22940:SF5	PROTEIN_TIMELESS	PTHR22940:SF5	PROTEIN_TIMELESS	PF04821;PF05029	Timeless_protein;Timeless_PAB_domain	PF04821;PF05029	Timeless_protein;Timeless_PAB_domain	sp|O17482|TIM_DROVI Protein timeless OS=Drosophila virilis OX=7244 GN=tim PE=2 SV=1	1.019e-134	31	MDWLLATPQLYSAFSSLGCLEGDTYVVNPNALAILEEINYKLTYEDQTLRTFRRAIGFGQNVRSDLIPLLENAKDDAVLESVIRILVNLTVPVECLFSVDVMYRTDVGRHTIFELNKLLYTSKEAFTEARSTKSVVEYMKHILESDPKLSPHKCDQINNCLLLLRNILHIPETHAHCVMPMMQSMPHGISMQNTILWNLFIQSIDKLLLYLMTCPQRAFWGVTMVQLIALIYKDQHVSTLQKLLSLWFEASLSESSEDNESNTSPPKQGSGDSSPMLTSDPTSDSSDNGSNGRGMGGGMREGTAATLQEVSRKGQEYQNAMARVPADKPDGSEEASDMTGNDSEQPGSPEQSQPAGESMDDGDYEDQRHRQLNEHGEEDEDEDEVEEEEYLQLGPASEP…	MTIKLTYTDGDSASHIFAYYMMERFKRYHSPVYHQLMIELPMNVKKIEFIHSNGFVSSAECLGEIEKKLSSEDSSTRSMRRAFGFMDVLNKDFIPILLWSKEKPAIFRAVVKILVELSVPVECLTSETPSKSPFSTYVLHDLTQLLHSIKEAFLDPRAVRSLIDHLNYTMDKKALLKEDCDVINCLLLLVRNILHAPERPPRSMEEEAAAATQEEEETYYSHLHGPTTAGCSQQNQLLWNLFTQGFDRVLIHLLSSSQKEEWTVPIVQLIALFYKDQYVESMQKLLGSWLESTTTSNSDSDTDEDNESNTSPLNDACTSPQLLTSDSSDYAKKDAAKSSPPSPAGESVEEITETRPPEKKSTRKIASRHSVTVATRETCAMSTSSSGFHSSFSSDLASV…	Evadne_nordmanni__TIM__TRINITY_DN3985_c0_g1_i95.p1_ORFtype_complete_len_1125
OG0004108	TIM	SOIREF__TRINITY	Drosophila_melanogaster	Magelona_mirabilis	SOIREF_TIM_Drosophila_melanogaster_P49021_main	TRINITY_DN20425_c1_g1_i3.p1_ORFtype_complete_len_878	23.3137829912023	PTHR22940:SF5	PROTEIN_TIMELESS	PTHR22940:SF5	PROTEIN_TIMELESS	PF04821;PF05029	Timeless_protein;Timeless_PAB_domain	PF04821;PF05029	Timeless_protein;Timeless_PAB_domain	sp|O17482|TIM_DROVI Protein timeless OS=Drosophila virilis OX=7244 GN=tim PE=2 SV=1	7.922e-59	28.3	MDWLLATPQLYSAFSSLGCLEGDTYVVNPNALAILEEINYKLTYEDQTLRTFRRAIGFGQNVRSDLIPLLENAKDDAVLESVIRILVNLTVPVECLFSVDVMYRTDVGRHTIFELNKLLYTSKEAFTEARSTKSVVEYMKHILESDPKLSPHKCDQINNCLLLLRNILHIPETHAHCVMPMMQSMPHGISMQNTILWNLFIQSIDKLLLYLMTCPQRAFWGVTMVQLIALIYKDQHVSTLQKLLSLWFEASLSESSEDNESNTSPPKQGSGDSSPMLTSDPTSDSSDNGSNGRGMGGGMREGTAATLQEVSRKGQEYQNAMARVPADKPDGSEEASDMTGNDSEQPGSPEQSQPAGESMDDGDYEDQRHRQLNEHGEEDEDEDEVEEEEYLQLGPASEP…	MEYFIMDHQGLSSLVGNLGYDCEDDHFIPDDCEDLLEEMVQNLSGDDINSLNTRKHLQLAQVIQKNLIPLLKKAAATDRVDIFWLAIKVSMMLTQPMECLKVYSQPHHQLAVASIKQMLAQVKDAFMKEELWRTMVGQMKLIVDGTGDYPMHDHHSQQMNDGLLLFRNILHIPNGGEKRSTPIMTNYLLKHGLGRIITYLLKQSNKEYWCQTVIQLLSVIYKDQGYSVLPVSKKRSVHDVENAWSAGFDDWGVQSEDSDLGSWDRNTEEMEIINDDSLEVQASGNDSGEAEDSANETNETEIRARLVHFMKSLLRNGFQDMILGLKKLMVRKAGLDVNYLMWFLGFTCQFAKNLPVMYTNYREVISGDMFSFMVYLGTKTWEEVLVAEKRKTDITAPLR…	Magelona_mirabilis__TIM__TRINITY_DN20425_c1_g1_i3.p1_ORFtype_complete_len_878
OG0004108	TIM	SOIREF__TRINITY	Drosophila_melanogaster	Podon_leuckartii	SOIREF_TIM_Drosophila_melanogaster_P49021_main	TRINITY_DN1199_c0_g1_i5.p1_ORFtype_complete_len_1074	32.9105003523608	PTHR22940:SF5	PROTEIN_TIMELESS	PTHR22940:SF5	PROTEIN_TIMELESS	PF04821;PF05029	Timeless_protein;Timeless_PAB_domain	PF04821;PF05029	Timeless_protein;Timeless_PAB_domain	sp|P49021|TIM_DROME Protein timeless OS=Drosophila melanogaster OX=7227 GN=tim PE=1 SV=3	4.455e-146	32.1	MDWLLATPQLYSAFSSLGCLEGDTYVVNPNALAILEEINYKLTYEDQTLRTFRRAIGFGQNVRSDLIPLLENAKDDAVLESVIRILVNLTVPVECLFSVDVMYRTDVGRHTIFELNKLLYTSKEAFTEARSTKSVVEYMKHILESDPKLSPHKCDQINNCLLLLRNILHIPETHAHCVMPMMQSMPHGISMQNTILWNLFIQSIDKLLLYLMTCPQRAFWGVTMVQLIALIYKDQHVSTLQKLLSLWFEASLSESSEDNESNTSPPKQGSGDSSPMLTSDPTSDSSDNGSNGRGMGGGMREGTAATLQEVSRKGQEYQNAMARVPADKPDGSEEASDMTGNDSEQPGSPEQSQPAGESMDDGDYEDQRHRQLNEHGEEDEDEDEVEEEEYLQLGPASEP…	MDWTLSGGVPCVSLISLGTLYQDKYYISDECLKCLGEIYHKLISEDPSLRSLRRSLAFMDILNKDFIPLLLNSKDEQAIFRETIKVLVEFTIPVECLLKDTANSSPLSLHVFHDLTQLMYNVKEAFLDPRPIRAIIEHFTHTIEKQPLSKEDCETVTCLLLLVRNILHAPERPPRRDDVGEGNQEVLPTATTYSHATNCSQQNKLLWNLFNQGFDRLLINVLSCPQKEEWTVPVVQLIALFYKDQHVESMQKLVGSWLDSASHSDSDTEDNESNTSPLNDSCISPQLLTSDPTSDSSDCVKKNGGKSTPTEGSTEVSEPQSFDKKVGRKGAYKHYNSSSEKSNHQSASSGIQSDHSSGNFQQMSSSHSFGEMEKSTSSKESLTRDSKRQHPSGCYKVTK…	Podon_leuckartii__TIM__TRINITY_DN1199_c0_g1_i5.p1_ORFtype_complete_len_1074
OG0004108	TIM	SOIREF__TRINITY	Drosophila_melanogaster	Podon_leuckartii	SOIREF_TIM_Drosophila_melanogaster_P49021_main	TRINITY_DN3126_c0_g1_i30.p1_ORFtype_complete_len_1098	31.7894736842105	PTHR22940:SF5	PROTEIN_TIMELESS	PTHR22940:SF5	PROTEIN_TIMELESS	PF04821;PF05029	Timeless_protein;Timeless_PAB_domain	PF04821;PF05029	Timeless_protein;Timeless_PAB_domain	sp|O17482|TIM_DROVI Protein timeless OS=Drosophila virilis OX=7244 GN=tim PE=2 SV=1	3.952e-140	31	MDWLLATPQLYSAFSSLGCLEGDTYVVNPNALAILEEINYKLTYEDQTLRTFRRAIGFGQNVRSDLIPLLENAKDDAVLESVIRILVNLTVPVECLFSVDVMYRTDVGRHTIFELNKLLYTSKEAFTEARSTKSVVEYMKHILESDPKLSPHKCDQINNCLLLLRNILHIPETHAHCVMPMMQSMPHGISMQNTILWNLFIQSIDKLLLYLMTCPQRAFWGVTMVQLIALIYKDQHVSTLQKLLSLWFEASLSESSEDNESNTSPPKQGSGDSSPMLTSDPTSDSSDNGSNGRGMGGGMREGTAATLQEVSRKGQEYQNAMARVPADKPDGSEEASDMTGNDSEQPGSPEQSQPAGESMDDGDYEDQRHRQLNEHGEEDEDEDEVEEEEYLQLGPASEP…	MDWTLSGGVPCVSLISLGTLYEDKYYISDDCLECLGEIEKKLSSEDSSTRSMRRAFGFMDVLNKDFIPILLWSKEKPAIFRAVVKILVELSVPVECLTSETPSKSPFSTYVLHDLTQLLHSIKEAFLDPRAVRSLIDHLNYTMDKKALLKEDCDVINCLLLLVRNILHAPERPPRSMEEEAAAATQEEEETYYSHLHGPTTAGCSQQNQLLWNLFTQGFDRVLIHLLSSSQKEEWTVPIVQLIALFYKDQYVESMQKLLGSWLESTTTSNSDSDTDEDNESNTSPLNDACTSPQLLTSDSSDYAKKDAAKSSPPSPAGESVEEITETRPPEKKSTRKIASRHSVTVATRETCAMSTSSSGFHSSFSSDLASVQASIDLDQPPAKECLPLGKNVKRPHAA…	Podon_leuckartii__TIM__TRINITY_DN3126_c0_g1_i30.p1_ORFtype_complete_len_1098
OG0004108	TIM	SOIREF__TRINITY	Drosophila_melanogaster	Temora_longicornis	SOIREF_TIM_Drosophila_melanogaster_P49021_main	TRINITY_DN2788_c0_g1_i1.p1_ORFtype_complete_len_976	23.9692522711391	PTHR22940:SF5	PROTEIN_TIMELESS	PTHR22940:SF5	PROTEIN_TIMELESS	PF04821;PF05029	Timeless_protein;Timeless_PAB_domain	PF04821	Timeless_protein	sp|P49021|TIM_DROME Protein timeless OS=Drosophila melanogaster OX=7227 GN=tim PE=1 SV=3	1.21e-41	30	MDWLLATPQLYSAFSSLGCLEGDTYVVNPNALAILEEINYKLTYEDQTLRTFRRAIGFGQNVRSDLIPLLENAKDDAVLESVIRILVNLTVPVECLFSVDVMYRTDVGRHTIFELNKLLYTSKEAFTEARSTKSVVEYMKHILESDPKLSPHKCDQINNCLLLLRNILHIPETHAHCVMPMMQSMPHGISMQNTILWNLFIQSIDKLLLYLMTCPQRAFWGVTMVQLIALIYKDQHVSTLQKLLSLWFEASLSESSEDNESNTSPPKQGSGDSSPMLTSDPTSDSSDNGSNGRGMGGGMREGTAATLQEVSRKGQEYQNAMARVPADKPDGSEEASDMTGNDSEQPGSPEQSQPAGESMDDGDYEDQRHRQLNEHGEEDEDEDEVEEEEYLQLGPASEP…	MDLQNIALGTLDGTRYCPAADCLDTLVQLGPHLDEDIDFQFRIKIVSSKFFENQLVQLLVHVGQENEDELSILLQLIKVLCQMTAPFESFTHAAAPVGSLAYTAQKHFLSLVKHVFRESRVTWPILSLLKLKLNPSLEETAAKIDYEAVKDCLQLIINLLSISDDEVCSTAAAVIANLQKPSERYGFVWYLLYQNFDTVVINLCKAHRCTEQVMKIIILLYKGVETWKIKHHLMDWICQSISSSESYPDSTVHTNSNNGQTTFPEEDQSSLSSKERSGYGVSGSSGGAGSSPSQTEVVNSPDTLSLSSQNASPNSGTMAPMDIPDSGTLAPKEIKTTRDQEGSEEEPEMKRHKVTEDFYSRKRKSKKERDQHYRDLGFYSGVNEETESEGPDPRLIRNS…	Temora_longicornis__TIM__TRINITY_DN2788_c0_g1_i1.p1_ORFtype_complete_len_976
OG0004108	TIM	SOIREF__TRINITY	Drosophila_melanogaster	Temora_longicornis	SOIREF_TIM_Drosophila_melanogaster_P49021_main	TRINITY_DN9031_c0_g1_i19.p1_ORFtype_complete_len_1119	30.9228650137741	PTHR22940:SF5	PROTEIN_TIMELESS	PTHR22940:SF5	PROTEIN_TIMELESS	PF04821;PF05029	Timeless_protein;Timeless_PAB_domain	PF04821;PF05029	Timeless_protein;Timeless_PAB_domain	sp|P49021|TIM_DROME Protein timeless OS=Drosophila melanogaster OX=7227 GN=tim PE=1 SV=3	7.843e-141	32.1	MDWLLATPQLYSAFSSLGCLEGDTYVVNPNALAILEEINYKLTYEDQTLRTFRRAIGFGQNVRSDLIPLLENAKDDAVLESVIRILVNLTVPVECLFSVDVMYRTDVGRHTIFELNKLLYTSKEAFTEARSTKSVVEYMKHILESDPKLSPHKCDQINNCLLLLRNILHIPETHAHCVMPMMQSMPHGISMQNTILWNLFIQSIDKLLLYLMTCPQRAFWGVTMVQLIALIYKDQHVSTLQKLLSLWFEASLSESSEDNESNTSPPKQGSGDSSPMLTSDPTSDSSDNGSNGRGMGGGMREGTAATLQEVSRKGQEYQNAMARVPADKPDGSEEASDMTGNDSEQPGSPEQSQPAGESMDDGDYEDQRHRQLNEHGEEDEDEDEVEEEEYLQLGPASEP…	MMEEDYISGICLYLGTKVGDRYITNYNTANILNDINSRLNEEDKTLQTYRKQLNFAHLVKGDLIPILLNGSADIKVYDATVRLLVNLLVPVECLVPPDHVKSRKSSIHQLSMALGKTKELFRHEGPTESVLQFLSSFSAGSSKQKQLSVREVSTINNSLLLLRNVLHIPDNTKKHREPNCSTHNKIIWNLFKQNIDVVISELMGHVNASDWASAIVQLVALLYKDQHVLTLQTKLNAYMETTIGDVSEEDYESNTSPNQERENESPSTIPSTDRTNEDSNSSDPEREYRGPNGARAENSPSKVKKVAGWKSAREFSSGVGSSHHSSNTSKQSRSTTDNNEADGEPPLKKLKTEKEPAFKSTTDSALKNHIPRNDNDNKPKVENANLIMSGDRIMSGDSS…	Temora_longicornis__TIM__TRINITY_DN9031_c0_g1_i19.p1_ORFtype_complete_len_1119
OG0005983	VRI	SOIREF__TRINITY	Drosophila_melanogaster	Acartia_clausii	SOIREF_VRI_Drosophila_melanogaster_Q9VMS4_main	TRINITY_DN5611_c0_g1_i1.p1_ORFtype_5prime_partial_len_456	25.9946949602122	PTHR15284:SF0	GH23983P	PTHR15284	NUCLEAR_FACTOR_INTERLEUKIN-3-REGULATED_PROTEIN	PF07716	Basic_region_leucine_zipper	PF07716	Basic_region_leucine_zipper	sp|O08750|NFIL3_MOUSE Nuclear factor interleukin-3-regulated protein OS=Mus musculus OX=10090 GN=Nfil3 PE=1 SV=1	1.347e-14	51.2	MSIVCTLEQKVNFFKAAATTKNLLILKNNTDTNYINNYKQDNPSNNKFPRIQAQSNNSHLQHQQQLQQKLAQLHHYSQQKLSGSDFPYGPRPPTGGKEEKLLLLAPPGKLYPEASVSTAMPEVLSGTPTNSHNKANIAMMNNVRLSNISPTLSMNGSSNEASNLHPLSMYGGSISPQSNDSGMSDSLGKYVPGSGYGDGMMAQSPSQGGNGPQSALTAAQKELFSQRKQREFTPDNKKDESYWDRRRRNNEAAKRSREKRRYNDMVLEQRVIELTKENHVLKAQLDAIRDKFNISGENLVSVEKILASLPTSEQVLSNTKRAKMSGSGGSSSGSSPSGSGSGEGSPQGGHNGYPVGPPLSPLIYGPNGNARPEATVKSVHHIHHAGVAPPPTHLQQLVV…	VAMVAGEFVDYVQREGEEVISRSRSASQGEDMMLESKYFPGHPGLNPGPTLYPSPTFGRKDIFSQRKQREFIPEAKKDDSYWDRRRRNNEAAKRSREKRRLNDLILENRVLELSKDNHILQSQLNAIYEKYGIKGENLICMDQVLATLPTNDQVLNFTKKRMGVSPRSISPFQSLSLPLQMNSSSMNNNTTNFNNNNGGGQLRHSSPPPQSPESYRPSSPPTSYPVRPTLHQNFPDIRAYAENGHIYSRAFSAPRFDDGGHSDDKDSGLALNLSTDRAGSDGRSSGSGSPPVQAAVCTEREGSSSGDESGYPRSPNSGESCLPHKLRFKSAVTEKEAVTSLLSLHQMAMIKREPSEVIHSWMDRLPSTPVFPGMVQDKQDQEQGHEQHQQPADHQQHHH…	Acartia_clausii__VRI__TRINITY_DN5611_c0_g1_i1.p1_ORFtype_5prime_partial_len_456
OG0005983	VRI	SOIREF__TRINITY	Drosophila_melanogaster	Acartia_tonsa	SOIREF_VRI_Drosophila_melanogaster_Q9VMS4_main	TRINITY_DN6635_c0_g1_i1.p1_ORFtype_complete_len_467	27.4936061381074	PTHR15284:SF0	GH23983P	PTHR15284	NUCLEAR_FACTOR_INTERLEUKIN-3-REGULATED_PROTEIN	PF07716	Basic_region_leucine_zipper	PF07716	Basic_region_leucine_zipper	sp|Q68EL6|NFIL3_DANRE Nuclear factor interleukin-3-regulated protein OS=Danio rerio OX=7955 GN=nfil3 PE=2 SV=1	4.439e-14	58.8	MSIVCTLEQKVNFFKAAATTKNLLILKNNTDTNYINNYKQDNPSNNKFPRIQAQSNNSHLQHQQQLQQKLAQLHHYSQQKLSGSDFPYGPRPPTGGKEEKLLLLAPPGKLYPEASVSTAMPEVLSGTPTNSHNKANIAMMNNVRLSNISPTLSMNGSSNEASNLHPLSMYGGSISPQSNDSGMSDSLGKYVPGSGYGDGMMAQSPSQGGNGPQSALTAAQKELFSQRKQREFTPDNKKDESYWDRRRRNNEAAKRSREKRRYNDMVLEQRVIELTKENHVLKAQLDAIRDKFNISGENLVSVEKILASLPTSEQVLSNTKRAKMSGSGGSSSGSSPSGSGSGEGSPQGGHNGYPVGPPLSPLIYGPNGNARPEATVKSVHHIHHAGVAPPPTHLQQLVV…	MVAGEFGDYGRSEGEEISRSRSASQGEDMMLESKYFPGHPGLNPGPTLYPSPTFSRKDIFNQRKQREFIPENKKDDSYWDRRRRNNEAAKRSREKRRLNDMLLENRVLELTKDNHILQAQLNAIYEKYGIKGENLICMDQVLATLPTNDQVLNFTKKRMGSLASLSPRAMSPFQSLSLPLKMNSSGMNNNSSSFNNNNGGMRSPPPQSPESYRAASPSPSAYPMRPSLHQNFTDIRAYAETGHMYSRAFSAPRFAVDDSSSPHDDKDSGLALNLSTDRAGSDGRSSGTGSPPVQAGAGCVEREGSSSGDESGYPRSPNSGNESCLPHKLRFKSVATEKEAVSSLLSLHQIAMIKREPTEAIHSWMDKLPGTPVFPGLINTEKADLMHHSREPDHPHDHQ…	Acartia_tonsa__VRI__TRINITY_DN6635_c0_g1_i1.p1_ORFtype_complete_len_467
OG0005983	VRI	SOIREF__TRINITY	Drosophila_melanogaster	Asterias_rubens	SOIREF_VRI_Drosophila_melanogaster_Q9VMS4_main	TRINITY_DN754_c0_g1_i2.p1_ORFtype_complete_len_556	25	PTHR15284:SF0	GH23983P	PTHR15284:SF0	GH23983P	PF07716	Basic_region_leucine_zipper	PF07716	Basic_region_leucine_zipper	sp|Q66J36|NFIL3_XENLA Nuclear factor interleukin-3-regulated protein OS=Xenopus laevis OX=8355 GN=nfil3 PE=2 SV=1	4.335e-12	44.4	MSIVCTLEQKVNFFKAAATTKNLLILKNNTDTNYINNYKQDNPSNNKFPRIQAQSNNSHLQHQQQLQQKLAQLHHYSQQKLSGSDFPYGPRPPTGGKEEKLLLLAPPGKLYPEASVSTAMPEVLSGTPTNSHNKANIAMMNNVRLSNISPTLSMNGSSNEASNLHPLSMYGGSISPQSNDSGMSDSLGKYVPGSGYGDGMMAQSPSQGGNGPQSALTAAQKELFSQRKQREFTPDNKKDESYWDRRRRNNEAAKRSREKRRYNDMVLEQRVIELTKENHVLKAQLDAIRDKFNISGENLVSVEKILASLPTSEQVLSNTKRAKMSGSGGSSSGSSPSGSGSGEGSPQGGHNGYPVGPPLSPLIYGPNGNARPEATVKSVHHIHHAGVAPPPTHLQQLVV…	MAATASPLPQTSALNLSIKMTDQVNNRDYLAQHRHCGKPVQRVHPNGRLSEQGSLPPMELSTKLPNGADPMDLSTNIPDLIMSRKQRVFTSEDSKDIQYWDKRRKNNDAAKRSREKRRLTDLVLETHVMNLARENEKLKAELQAMKGKPCKNKNTKSQNRIHPTSSGKQLGHGIAYPVYEQDLSFFQAPPTTKMYPAEQPKNLLPPYPTSLQPTVRPFTDRLATEIPHRAPVSLPPSMDVNAVHAYLGNSHQLMIKQETPIDQPLVARQPYVGFYNGKTKVTSPSEGQSFSPSLLPSVPPTIQTNPIDAQQKPPSPPSPHSAFSSGIELSKLPHKLRDKLKRSLAQTEEGAVVKTPSTSEEPLCKIKRTVSSEMSSIPIPQTSKVAHEELQCGRPRLDS…	Asterias_rubens__VRI__TRINITY_DN754_c0_g1_i2.p1_ORFtype_complete_len_556
OG0005983	VRI	SOIREF__TRINITY	Drosophila_melanogaster	Calanus_helgolandicus	SOIREF_VRI_Drosophila_melanogaster_Q9VMS4_main	TRINITY_DN6081_c0_g1_i1.p1_ORFtype_complete_len_467	27.4278215223097	PTHR15284:SF0	GH23983P	PTHR15284	NUCLEAR_FACTOR_INTERLEUKIN-3-REGULATED_PROTEIN	PF07716	Basic_region_leucine_zipper	PF07716	Basic_region_leucine_zipper	sp|Q6IMZ0|NFIL3_RAT Nuclear factor interleukin-3-regulated protein OS=Rattus norvegicus OX=10116 GN=Nfil3 PE=2 SV=1	2.524e-14	51.2	MSIVCTLEQKVNFFKAAATTKNLLILKNNTDTNYINNYKQDNPSNNKFPRIQAQSNNSHLQHQQQLQQKLAQLHHYSQQKLSGSDFPYGPRPPTGGKEEKLLLLAPPGKLYPEASVSTAMPEVLSGTPTNSHNKANIAMMNNVRLSNISPTLSMNGSSNEASNLHPLSMYGGSISPQSNDSGMSDSLGKYVPGSGYGDGMMAQSPSQGGNGPQSALTAAQKELFSQRKQREFTPDNKKDESYWDRRRRNNEAAKRSREKRRYNDMVLEQRVIELTKENHVLKAQLDAIRDKFNISGENLVSVEKILASLPTSEQVLSNTKRAKMSGSGGSSSGSSPSGSGSGEGSPQGGHNGYPVGPPLSPLIYGPNGNARPEATVKSVHHIHHAGVAPPPTHLQQLVV…	MKMVAEQNLRYDQGYAHDIDSRSPPPTMMLQDTKFFPGHPASLVQPYSPNFSRKDIFNQRKQREFIPENKKDDSYWDRRRRNNEAAKRSREKRRLNDMLLETRVIELSKDNHILKAQLNAIFEKYGIKGENMVSMDVVMSTMPSNDQVLQFTKKRLGPMPGMRSPSPPPLSFSSLGLPISINNNNNGSNNNNNTSVDLNRSCSPERDMSPDARSYRSPSPTHYHSSMPQQPLATPSYNDIRSYAESGHMYRRPVADQRYDHEEDRASDKDSGLALNLSTDRAGSDGTRDESGRSSASGSPPVTSSNIQDGNSSGDESGYPRSPNSGSNTSGDNSSLPHKLRFKSAVSEKEAVSSLLSLHQMAMIKREPVEHINHWMETAGSGLTHAGLLASLLPQNSSH…	Calanus_helgolandicus__VRI__TRINITY_DN6081_c0_g1_i1.p1_ORFtype_complete_len_467
OG0005983	VRI	SOIREF__TRINITY	Drosophila_melanogaster	Centropages_hamatus	SOIREF_VRI_Drosophila_melanogaster_Q9VMS4_main	TRINITY_DN29371_c0_g1_i5.p1_ORFtype_complete_len_451	27.1409749670619	PTHR15284:SF0	GH23983P	PTHR15284	NUCLEAR_FACTOR_INTERLEUKIN-3-REGULATED_PROTEIN	PF07716	Basic_region_leucine_zipper	PF07716	Basic_region_leucine_zipper	sp|Q68EL6|NFIL3_DANRE Nuclear factor interleukin-3-regulated protein OS=Danio rerio OX=7955 GN=nfil3 PE=2 SV=1	9.476e-14	55.7	MSIVCTLEQKVNFFKAAATTKNLLILKNNTDTNYINNYKQDNPSNNKFPRIQAQSNNSHLQHQQQLQQKLAQLHHYSQQKLSGSDFPYGPRPPTGGKEEKLLLLAPPGKLYPEASVSTAMPEVLSGTPTNSHNKANIAMMNNVRLSNISPTLSMNGSSNEASNLHPLSMYGGSISPQSNDSGMSDSLGKYVPGSGYGDGMMAQSPSQGGNGPQSALTAAQKELFSQRKQREFTPDNKKDESYWDRRRRNNEAAKRSREKRRYNDMVLEQRVIELTKENHVLKAQLDAIRDKFNISGENLVSVEKILASLPTSEQVLSNTKRAKMSGSGGSSSGSSPSGSGSGEGSPQGGHNGYPVGPPLSPLIYGPNGNARPEATVKSVHHIHHAGVAPPPTHLQQLVV…	MSPFLTTMQGLDMVAGGCANYGEGLEGDHHISRISPGETMMMSESKYFPGHPSLGGPPGLYSPTFGRKDIFSQRKQREFIPENKKDDSYWDRRRRNNEAAKRSREKRRVNDMLLETRVLELTKDNHILTAQLTAIYEKYGIKGENMISMDQVLATLPSNDQVLNFTKKRLGPMPGLTATSPSPIHFHSLNLPLTMNNNNTLNNNNNNNNNNSHGMPCRSPDRSPERPHRSPSPRYTNPTPIPQNYPDIRSYAETGHMYRRPHSPPRYEDENNDDKDSGLALNLSTDRAGSDGRSSGSGSPPAINGEREGSSSGDESGYPRSPNSGETSLPHKLRFKSVVGEKEAVSSLLSLHQIAMIKREPAEHINHWMERMEAGGHPATAPGLPNPNFFASLLPAVVA…	Centropages_hamatus__VRI__TRINITY_DN29371_c0_g1_i5.p1_ORFtype_complete_len_451
OG0005983	VRI	SOIREF__TRINITY	Drosophila_melanogaster	Corystes_sp	SOIREF_VRI_Drosophila_melanogaster_Q9VMS4_main	TRINITY_DN17304_c0_g1_i1.p1_ORFtype_internal_len_241	18.9631650750341	PTHR15284:SF0	GH23983P	PTHR15284:SF0	GH23983P	PF07716	Basic_region_leucine_zipper	PF07716	Basic_region_leucine_zipper	sp|Q90Z72|NFIL3_CHICK Nuclear factor interleukin-3-regulated protein OS=Gallus gallus OX=9031 GN=NFIL3 PE=1 SV=1	1.249e-17	60.8	MSIVCTLEQKVNFFKAAATTKNLLILKNNTDTNYINNYKQDNPSNNKFPRIQAQSNNSHLQHQQQLQQKLAQLHHYSQQKLSGSDFPYGPRPPTGGKEEKLLLLAPPGKLYPEASVSTAMPEVLSGTPTNSHNKANIAMMNNVRLSNISPTLSMNGSSNEASNLHPLSMYGGSISPQSNDSGMSDSLGKYVPGSGYGDGMMAQSPSQGGNGPQSALTAAQKELFSQRKQREFTPDNKKDESYWDRRRRNNEAAKRSREKRRYNDMVLEQRVIELTKENHVLKAQLDAIRDKFNISGENLVSVEKILASLPTSEQVLSNTKRAKMSGSGGSSSGSSPSGSGSGEGSPQGGHNGYPVGPPLSPLIYGPNGNARPEATVKSVHHIHHAGVAPPPTHLQQLVV…	NNVLQHRIMVAETVKSCPVNYPALIPLTPPVASLGGYSGCPSSLLHSSYPAHQLMDQNPGQQQGQTSMAGPQDTPVGLGAPGLNLPSTLELASLRKKENIFTQRKQREFIPDSKKDESYWDRRRRNNEAAKRSREKRRFNDMILEQRVIELSKENHVLKAQLTAIKDKYGILGEGLINVDQVMSSMPQADQILAISKRTKFSQSLLSLGSPPSVTSLLSPSGESRNDGGSVCHSPYPLDEP	Corystes_sp__VRI__TRINITY_DN17304_c0_g1_i1.p1_ORFtype_internal_len_241
OG0005983	VRI	SOIREF__TRINITY	Drosophila_melanogaster	Crangon_crangon	SOIREF_VRI_Drosophila_melanogaster_Q9VMS4_main	TRINITY_DN117_c5_g1_i1.p1_ORFtype_3prime_partial_len_449	29.5302013422819	PTHR15284:SF0	GH23983P	PTHR15284:SF0	GH23983P	PF07716	Basic_region_leucine_zipper	PF07716	Basic_region_leucine_zipper	sp|Q68EL6|NFIL3_DANRE Nuclear factor interleukin-3-regulated protein OS=Danio rerio OX=7955 GN=nfil3 PE=2 SV=1	1.004e-15	44.9	MSIVCTLEQKVNFFKAAATTKNLLILKNNTDTNYINNYKQDNPSNNKFPRIQAQSNNSHLQHQQQLQQKLAQLHHYSQQKLSGSDFPYGPRPPTGGKEEKLLLLAPPGKLYPEASVSTAMPEVLSGTPTNSHNKANIAMMNNVRLSNISPTLSMNGSSNEASNLHPLSMYGGSISPQSNDSGMSDSLGKYVPGSGYGDGMMAQSPSQGGNGPQSALTAAQKELFSQRKQREFTPDNKKDESYWDRRRRNNEAAKRSREKRRYNDMVLEQRVIELTKENHVLKAQLDAIRDKFNISGENLVSVEKILASLPTSEQVLSNTKRAKMSGSGGSSSGSSPSGSGSGEGSPQGGHNGYPVGPPLSPLIYGPNGNARPEATVKSVHHIHHAGVAPPPTHLQQLVV…	MVAETVKYPVNYPALIPLSPSVAALGGGYSCSSSMIHANFSPAHIMDQKPSQQQHQQASHEGPPMDSPHHNGQDNTPVGLGAPGLHLPSLELAAQLRKKDMFSQRKQREFIPDSKKDDSYWDRRRRNNEAAKRSREKRRFNDMILEQRVVELSKENHIMKAQLNAIKDKYGITGENLINVDQVIANMPQTEQILALNKRTKFNTSLIGMGSSPSGIMSPEGSMSSPTPTPSYHNPIDAPDSPRDYHYGGVLDDHDSHYDNNDQYPPSSANDLSSFYRSSALNLSTHQPSHSPLSPTTSHMEYSPASEPELLRRSPVGEAGSSLPHKLRHKSHLGDKDAAQSLLALQGIKAEPTDPHHEAAEDSVGSADERDSGISYSSSSSCSDGYHRSPSDTNSSSPT…	Crangon_crangon__VRI__TRINITY_DN117_c5_g1_i1.p1_ORFtype_3prime_partial_len_449
OG0005983	VRI	SOIREF__TRINITY	Drosophila_melanogaster	Evadne_nordmanni	SOIREF_VRI_Drosophila_melanogaster_Q9VMS4_main	TRINITY_DN386_c0_g2_i5.p1_ORFtype_3prime_partial_len_254	32.258064516129	PTHR15284:SF0	GH23983P	PTHR15284:SF0	GH23983P	PF07716	Basic_region_leucine_zipper	PF07716	Basic_region_leucine_zipper	sp|Q6IMZ0|NFIL3_RAT Nuclear factor interleukin-3-regulated protein OS=Rattus norvegicus OX=10116 GN=Nfil3 PE=2 SV=1	9.256e-18	53	MSIVCTLEQKVNFFKAAATTKNLLILKNNTDTNYINNYKQDNPSNNKFPRIQAQSNNSHLQHQQQLQQKLAQLHHYSQQKLSGSDFPYGPRPPTGGKEEKLLLLAPPGKLYPEASVSTAMPEVLSGTPTNSHNKANIAMMNNVRLSNISPTLSMNGSSNEASNLHPLSMYGGSISPQSNDSGMSDSLGKYVPGSGYGDGMMAQSPSQGGNGPQSALTAAQKELFSQRKQREFTPDNKKDESYWDRRRRNNEAAKRSREKRRYNDMVLEQRVIELTKENHVLKAQLDAIRDKFNISGENLVSVEKILASLPTSEQVLSNTKRAKMSGSGGSSSGSSPSGSGSGEGSPQGGHNGYPVGPPLSPLIYGPNGNARPEATVKSVHHIHHAGVAPPPTHLQQLVV…	MVAEVLSHHHAMQQQQQRRYSVMEERSLMQQQQQQQQQQQQQQHSSNMRDQDQFHGMEERALHAAAAAAAAAAAAAAAAGFNPAGMDMSLANLGHNVQGLLSLQDHQSAAQRKQREFIPDNKKDDSYWDRRRRNNEAAKRSREKRRLNDMVLEGRVLDLTKENHILRAQLSAIRDKYGIMGDNLICIDQVLATLPSPDQLLSVPRPRSRLLTGISSIGSVSPSPSSHSGMSPSPPTNAAAHHHHQQQQQQQQQQ	Evadne_nordmanni__VRI__TRINITY_DN386_c0_g2_i5.p1_ORFtype_3prime_partial_len_254
OG0005983	VRI	SOIREF__TRINITY	Drosophila_melanogaster	Magelona_mirabilis	SOIREF_VRI_Drosophila_melanogaster_Q9VMS4_main	TRINITY_DN8488_c0_g1_i3.p1_ORFtype_complete_len_561	27.0063694267516	PTHR15284:SF0	GH23983P	PTHR15284	NUCLEAR_FACTOR_INTERLEUKIN-3-REGULATED_PROTEIN	PF07716	Basic_region_leucine_zipper	PF07716	Basic_region_leucine_zipper	sp|Q68EL6|NFIL3_DANRE Nuclear factor interleukin-3-regulated protein OS=Danio rerio OX=7955 GN=nfil3 PE=2 SV=1	1.018e-11	60.2	MSIVCTLEQKVNFFKAAATTKNLLILKNNTDTNYINNYKQDNPSNNKFPRIQAQSNNSHLQHQQQLQQKLAQLHHYSQQKLSGSDFPYGPRPPTGGKEEKLLLLAPPGKLYPEASVSTAMPEVLSGTPTNSHNKANIAMMNNVRLSNISPTLSMNGSSNEASNLHPLSMYGGSISPQSNDSGMSDSLGKYVPGSGYGDGMMAQSPSQGGNGPQSALTAAQKELFSQRKQREFTPDNKKDESYWDRRRRNNEAAKRSREKRRYNDMVLEQRVIELTKENHVLKAQLDAIRDKFNISGENLVSVEKILASLPTSEQVLSNTKRAKMSGSGGSSSGSSPSGSGSGEGSPQGGHNGYPVGPPLSPLIYGPNGNARPEATVKSVHHIHHAGVAPPPTHLQQLVV…	MLTERGGGGVGGHRPYGYGQPMSGVQGYNMNMFHAVHRDAGSVNAQGSKSPSGNGGNYLGGATSATPVMLVNNIHISPNDSTASPSQHLQSDSSLSDVDMPLHIALDGAMTAQEKKDIFQARKRREFIPEFKKDDRYWSKRHKNNEAAKRSREKRRINDMQLSQQVDALNRQNNRLRAELRILKERFNIPLDEVILTEEQAAKLDESVPSSSNSEMDFQCPSQVAMVPKMAEAKEQLAPQMSGSMTSVSSSPAPTAEPPRPHIVSSHMVPPQPPTLPPATTTFSVPMQHPQPTSVVASIPPPSIASPGPANSDPAARRGNVQESNEAMLFHSRLKAPDICRPISPDDRFHQHHHLGSSAGGEAPLNLSLKQKSATQEEINCKDDSVSDTSTESPNSPTS…	Magelona_mirabilis__VRI__TRINITY_DN8488_c0_g1_i3.p1_ORFtype_complete_len_561
OG0005983	VRI	SOIREF__SOIREF	Drosophila_melanogaster	Mus_musculus	SOIREF_VRI_Drosophila_melanogaster_Q9VMS4_main	SOIREF_NFIL3_Mus_musculus_O08750_main	23.7400530503979	PTHR15284:SF0	GH23983P	PTHR15284:SF1	NUCLEAR_FACTOR_INTERLEUKIN-3-REGULATED_PROTEIN	PF07716	Basic_region_leucine_zipper	PF07716;PF06529	Basic_region_leucine_zipper;Vertebrate_interleukin-3_regulated_transcription_factor	NA	NA	NA	MSIVCTLEQKVNFFKAAATTKNLLILKNNTDTNYINNYKQDNPSNNKFPRIQAQSNNSHLQHQQQLQQKLAQLHHYSQQKLSGSDFPYGPRPPTGGKEEKLLLLAPPGKLYPEASVSTAMPEVLSGTPTNSHNKANIAMMNNVRLSNISPTLSMNGSSNEASNLHPLSMYGGSISPQSNDSGMSDSLGKYVPGSGYGDGMMAQSPSQGGNGPQSALTAAQKELFSQRKQREFTPDNKKDESYWDRRRRNNEAAKRSREKRRYNDMVLEQRVIELTKENHVLKAQLDAIRDKFNISGENLVSVEKILASLPTSEQVLSNTKRAKMSGSGGSSSGSSPSGSGSGEGSPQGGHNGYPVGPPLSPLIYGPNGNARPEATVKSVHHIHHAGVAPPPTHLQQLVV…	MQLRKMQTIKKEPAPLDPTSSSDKMLLLNSALAEVAEDLASGEDLLLNEGSMGKNKSSACRRKREFIPDEKKDAMYWEKRRKNNEAAKRSREKRRLNDLVLENKLIALGEENATLKAELLSLKLKFGLISSTAYAQEIQKLSNSTAVYFQDYQTSKAAVSSFVDEHEPAMVAGSCISVIKHSPQSSLSDVSEVSSVEHTQESPAQGGCRSPENKFPVIKQEPVELESFAREAREERGTYSTSIYQSYMGSSFSTYSHSPPLLQVHGSTSNSPRTSEADEGVVGKSSDGEDEQQVPKGPIHSPVELQRVHATVVKVPEVNPSALPHKLRIKAKAMQVKVEALDSEFEGMQKLSSPADAIAKRHFDLEKHGTSGMAHSSLPPFSVQVTNIQDWSLKSEHWH…	Mus_musculus__VRI__SOIREF_NFIL3_Mus_musculus_O08750_main
OG0005983	VRI	SOIREF__OTHREF	Drosophila_melanogaster	Mus_musculus	SOIREF_VRI_Drosophila_melanogaster_Q9VMS4_main	OTHREF_tr|A0A5F8MPM5|A0A5F8MPM5_MOUSE	20.1767304860088	PTHR15284:SF0	GH23983P	PTHR15284	NUCLEAR_FACTOR_INTERLEUKIN-3-REGULATED_PROTEIN	PF07716	Basic_region_leucine_zipper	PF07716	Basic_region_leucine_zipper	NA	NA	NA	MSIVCTLEQKVNFFKAAATTKNLLILKNNTDTNYINNYKQDNPSNNKFPRIQAQSNNSHLQHQQQLQQKLAQLHHYSQQKLSGSDFPYGPRPPTGGKEEKLLLLAPPGKLYPEASVSTAMPEVLSGTPTNSHNKANIAMMNNVRLSNISPTLSMNGSSNEASNLHPLSMYGGSISPQSNDSGMSDSLGKYVPGSGYGDGMMAQSPSQGGNGPQSALTAAQKELFSQRKQREFTPDNKKDESYWDRRRRNNEAAKRSREKRRYNDMVLEQRVIELTKENHVLKAQLDAIRDKFNISGENLVSVEKILASLPTSEQVLSNTKRAKMSGSGGSSSGSSPSGSGSGEGSPQGGHNGYPVGPPLSPLIYGPNGNARPEATVKSVHHIHHAGVAPPPTHLQQLVV…	MNVDGLSLPNISQSPSKVLWGTRRGLTTRRQREFMPEEKKDTVYWEKRRKNNEAAKRSREKRRLNDVAIEGRLAMLLEENAILRAELQALKLQFGLLPSMCGPRMLPLQAMLWKSSWTGESHPGADSFLPLPGGHGCLFKPYAVDSGIPGCSGCLVAQGWPGLTDSPRFLEESQPLPHRIVDRTFHTAFPAAVFGCHFLDRHVGTRPELKTCCGLWSPIPTGSHAPGSSGISMTSSESSMEFSPGISCPVSDDRSEGRAKTSLPHKLRIKSQASRGSC	Mus_musculus__VRI__OTHREF_tr|A0A5F8MPM5|A0A5F8MPM5_MOUSE
OG0005983	VRI	SOIREF__TRINITY	Drosophila_melanogaster	Podon_leuckartii	SOIREF_VRI_Drosophila_melanogaster_Q9VMS4_main	TRINITY_DN8368_c0_g1_i2.p1_ORFtype_3prime_partial_len_176	18.6885245901639	PTHR15284:SF0	GH23983P	PTHR15284:SF0	GH23983P	PF07716	Basic_region_leucine_zipper	PF07716	Basic_region_leucine_zipper	sp|Q68EL6|NFIL3_DANRE Nuclear factor interleukin-3-regulated protein OS=Danio rerio OX=7955 GN=nfil3 PE=2 SV=1	4.89e-18	60.8	MSIVCTLEQKVNFFKAAATTKNLLILKNNTDTNYINNYKQDNPSNNKFPRIQAQSNNSHLQHQQQLQQKLAQLHHYSQQKLSGSDFPYGPRPPTGGKEEKLLLLAPPGKLYPEASVSTAMPEVLSGTPTNSHNKANIAMMNNVRLSNISPTLSMNGSSNEASNLHPLSMYGGSISPQSNDSGMSDSLGKYVPGSGYGDGMMAQSPSQGGNGPQSALTAAQKELFSQRKQREFTPDNKKDESYWDRRRRNNEAAKRSREKRRYNDMVLEQRVIELTKENHVLKAQLDAIRDKFNISGENLVSVEKILASLPTSEQVLSNTKRAKMSGSGGSSSGSSPSGSGSGEGSPQGGHNGYPVGPPLSPLIYGPNGNARPEATVKSVHHIHHAGVAPPPTHLQQLVV…	MDMSLANLGCNVQGLLNQQLIQEHQNAATAAAQRKQREFIPDNKKDDSYWDRRRRNNEAAKRSREKRRLNDMVLEGRVLELTKENHILRAQLSAIRDKYGIMGDNLICIDQVLSTLPSPDQLLSVPRPRSRLLTGMSSSMGSVSPAPSNHSEMSPTPPNLPITSSSSSSSSSSSSS	Podon_leuckartii__VRI__TRINITY_DN8368_c0_g1_i2.p1_ORFtype_3prime_partial_len_176
OG0005983	VRI	SOIREF__TRINITY	Drosophila_melanogaster	Podon_leuckartii	SOIREF_VRI_Drosophila_melanogaster_Q9VMS4_main	TRINITY_DN3697_c2_g1_i1.p1_ORFtype_3prime_partial_len_246	32.6436781609195	PTHR15284:SF0	GH23983P	PTHR15284:SF0	GH23983P	PF07716	Basic_region_leucine_zipper	PF07716	Basic_region_leucine_zipper	sp|Q6IMZ0|NFIL3_RAT Nuclear factor interleukin-3-regulated protein OS=Rattus norvegicus OX=10116 GN=Nfil3 PE=2 SV=1	7.659e-18	53	MSIVCTLEQKVNFFKAAATTKNLLILKNNTDTNYINNYKQDNPSNNKFPRIQAQSNNSHLQHQQQLQQKLAQLHHYSQQKLSGSDFPYGPRPPTGGKEEKLLLLAPPGKLYPEASVSTAMPEVLSGTPTNSHNKANIAMMNNVRLSNISPTLSMNGSSNEASNLHPLSMYGGSISPQSNDSGMSDSLGKYVPGSGYGDGMMAQSPSQGGNGPQSALTAAQKELFSQRKQREFTPDNKKDESYWDRRRRNNEAAKRSREKRRYNDMVLEQRVIELTKENHVLKAQLDAIRDKFNISGENLVSVEKILASLPTSEQVLSNTKRAKMSGSGGSSSGSSPSGSGSGEGSPQGGHNGYPVGPPLSPLIYGPNGNARPEATVKSVHHIHHAGVAPPPTHLQQLVV…	MVAEVLSHHHAMQQQQQRRYSVMEERSLMQQQQQQQQQQQQQQHSSNMRDQDQFHGMEERALHAAAAAAGFNPAGMDMSLANLGHNVQGLLSLQDHQSAAQRKQREFIPDNKKDDSYWDRRRRNNEAAKRSREKRRLNDMVLEGRVLDLTKENHILRAQLSAIRDKYGIMGDNLICIDQVLATLPSPDQLLSVPRPRSRLLTGISSIGSVSPSPSSHSGMSPSPPTNAAAHHHHQQQQQQQQQQQQ	Podon_leuckartii__VRI__TRINITY_DN3697_c2_g1_i1.p1_ORFtype_3prime_partial_len_246
OG0005983	VRI	SOIREF__TRINITY	Drosophila_melanogaster	Poecilochaetus_sp	SOIREF_VRI_Drosophila_melanogaster_Q9VMS4_main	TRINITY_DN21782_c0_g1_i4.p1_ORFtype_internal_len_281	20.6636500754148	PTHR15284:SF0	GH23983P	PTHR15284	NUCLEAR_FACTOR_INTERLEUKIN-3-REGULATED_PROTEIN	PF07716	Basic_region_leucine_zipper	PF07716	Basic_region_leucine_zipper	sp|A0A5F9ZHS7|NFILZ_HUMAN NFIL3 like protein OS=Homo sapiens OX=9606 GN=NFILZ PE=3 SV=1	5.39e-14	61.4	MSIVCTLEQKVNFFKAAATTKNLLILKNNTDTNYINNYKQDNPSNNKFPRIQAQSNNSHLQHQQQLQQKLAQLHHYSQQKLSGSDFPYGPRPPTGGKEEKLLLLAPPGKLYPEASVSTAMPEVLSGTPTNSHNKANIAMMNNVRLSNISPTLSMNGSSNEASNLHPLSMYGGSISPQSNDSGMSDSLGKYVPGSGYGDGMMAQSPSQGGNGPQSALTAAQKELFSQRKQREFTPDNKKDESYWDRRRRNNEAAKRSREKRRYNDMVLEQRVIELTKENHVLKAQLDAIRDKFNISGENLVSVEKILASLPTSEQVLSNTKRAKMSGSGGSSSGSSPSGSGSGEGSPQGGHNGYPVGPPLSPLIYGPNGNARPEATVKSVHHIHHAGVAPPPTHLQQLVV…	RDLSRSFCARVFVSQQHTHCICCRLPLCSLTLARLKGRAVSKKQFTKAAATAGKMVTETLHFLHYDSARMASAARRIIESPTPETVSSAADAMLKLGHPQPQQLGPFAYSAGEMSDPAGMGPESPREREGSLSRMSRKEREFVPDFKKDNSYWMKRKKNNEAAKRSREKRRMNDHAMSERIAELTDENNLLKQELQDIKDHFRLNPDVQFRKNGMSGEMEEQVHHSSPAAPPLIPLPTQHQHQHQLQHQHQHQHEPMELNGNSLSPHHYPSHFLPQHHSPP	Poecilochaetus_sp__VRI__TRINITY_DN21782_c0_g1_i4.p1_ORFtype_internal_len_281
