# Supplementary material for: RNA sequencing indicates widespread conservation of circadian clocks in marine zooplankton
Source: NAR Genom Bioinform. 2023 Jan 31;5(1):lqad007. doi: 10.1093/nargab/lqad007 (PMC9939569; doi:10.1093/nargab/lqad007)
Supplement: lqad007_Supplemental_Files [file lqad007_supplemental_files.zip › Supplementary Matarial s7_cc_ncbicomp_results.csv]

spmatch	protcat	qheader	theader	pident	evalue	bits	qlen	tlen	alnlen	qcov	tcov	fname	samp	src_isgenome
Asterias_rubens	PER	SOIREF_PER_Drosophila_melanogaster_P07663_main sp|P07663|PER_DROME Period circadian protein OS=Drosophila melanogaster OX=7227 GN=per PE=1 SV=2	gi|637819989|gb|GAUU01070618.1| TSA: Asterias rubens AMR0022.45849.0.1 transcribed RNA sequence	25.4	1.474e-17	92	1224	2164	846	0.207	0.391	Asterias_rubens_ncbi_GAUU01000000	GAUU01000000	0
Asterias_rubens	RORa	SOIREF_RORa_Mus_musculus_P51448_main sp|P51448|RORA_MOUSE Nuclear receptor ROR-alpha OS=Mus musculus OX=10090 GN=Rora PE=1 SV=1	gi|0|gb|GHKZ01016153.1| TSA: comp10200_c0_seq1, transcribed RNA sequence	29.9	2.033e-46	180	523	3424	1095	0.839	0.32	Asterias_rubens_ncbi_GHKZ01000000	GHKZ01000000	0
Crangon_crangon	CRY1	SOIREF_CRY1_Drosophila_melanogaster_O77059_main sp|O77059|CRY1_DROME Cryptochrome-1 OS=Drosophila melanogaster OX=7227 GN=cry PE=1 SV=1	GGRU01024801.1 TSA: Crangon crangon TRINITY_DN26560_c0_g1_i1 transcribed RNA sequence	38.3	7.284e-112	374	542	2063	1521	0.97	0.737	Crangon_crangon_ncbi_GGRU01000000	GGRU01000000	0
Crangon_crangon	PER	SOIREF_PER_Drosophila_melanogaster_P07663_main sp|P07663|PER_DROME Period circadian protein OS=Drosophila melanogaster OX=7227 GN=per PE=1 SV=2	GGRU01035300.1 TSA: Crangon crangon TRINITY_DN21057_c0_g3_i1 transcribed RNA sequence	26.6	3.436e-19	97	1224	2164	849	0.207	0.392	Crangon_crangon_ncbi_GGRU01000000	GGRU01000000	0
Evadne_nordmanni	PDP1e	NA	NA	NA	NA	NA	NA	NA	NA	NA	NA	NA	NA	NA
Hyperia_sp	CLK	NA	NA	NA	NA	NA	NA	NA	NA	NA	NA	NA	NA	NA
Hyperia_sp	CRY1	NA	NA	NA	NA	NA	NA	NA	NA	NA	NA	NA	NA	NA
Hyperia_sp	CRY2	NA	NA	NA	NA	NA	NA	NA	NA	NA	NA	NA	NA	NA
Hyperia_sp	CYC	NA	NA	NA	NA	NA	NA	NA	NA	NA	NA	NA	NA	NA
Hyperia_sp	PDP1e	NA	NA	NA	NA	NA	NA	NA	NA	NA	NA	NA	NA	NA
Hyperia_sp	PER	NA	NA	NA	NA	NA	NA	NA	NA	NA	NA	NA	NA	NA
Hyperia_sp	TIM	NA	NA	NA	NA	NA	NA	NA	NA	NA	NA	NA	NA	NA
Hyperia_sp	VRI	NA	NA	NA	NA	NA	NA	NA	NA	NA	NA	NA	NA	NA
Oikopleura_dioica	CRY1	SOIREF_CRY1_Drosophila_melanogaster_O77059_main sp|O77059|CRY1_DROME Cryptochrome-1 OS=Drosophila melanogaster OX=7227 GN=cry PE=1 SV=1	gi|0|gb|GCJN01038379.1| TSA: Oikopleura dioica comp26119_c0_seq1 transcribed RNA sequence	31.8	6.063e-77	272	542	2063	1506	0.939	0.73	Oikopleura_dioica_ncbi_GCJN01000000	GCJN01000000	0
Oikopleura_dioica	PER	SOIREF_PER_Drosophila_melanogaster_P07663_main sp|P07663|PER_DROME Period circadian protein OS=Drosophila melanogaster OX=7227 GN=per PE=1 SV=2	gi|0|gb|GCJN01032502.1| TSA: Oikopleura dioica comp24608_c0_seq1 transcribed RNA sequence	26.1	5.376e-11	70	1224	1987	780	0.211	0.393	Oikopleura_dioica_ncbi_GCJN01000000	GCJN01000000	0
Oikopleura_dioica	REV-ERBa	SOIREF_REV-ERBa_Mus_musculus_Q3UV55_main sp|Q3UV55|NR1D1_MOUSE Nuclear receptor subfamily 1 group D member 1 OS=Mus musculus OX=10090 GN=Nr1d1 PE=1 SV=1	gi|0|gb|GCJN01042213.1| TSA: Oikopleura dioica comp27045_c0_seq1 transcribed RNA sequence	30.8	9.597e-57	214	615	1709	1044	0.769	0.611	Oikopleura_dioica_ncbi_GCJN01000000	GCJN01000000	0
Oikopleura_dioica	RORa	SOIREF_RORa_Mus_musculus_P51448_main sp|P51448|RORA_MOUSE Nuclear receptor ROR-alpha OS=Mus musculus OX=10090 GN=Rora PE=1 SV=1	gi|0|gb|GCJN01042214.1| TSA: Oikopleura dioica comp27045_c0_seq2 transcribed RNA sequence	30.3	4.433e-43	170	523	1727	1158	0.855	0.671	Oikopleura_dioica_ncbi_GCJN01000000	GCJN01000000	0
Oikopleura_dioica	TIM	NA	NA	NA	NA	NA	NA	NA	NA	NA	NA	NA	NA	NA
Oikopleura_dioica	VRI	NA	NA	NA	NA	NA	NA	NA	NA	NA	NA	NA	NA	NA
Phialella_quadrata	CRY1	NA	NA	NA	NA	NA	NA	NA	NA	NA	NA	NA	NA	NA
Phialella_quadrata	PER	NA	NA	NA	NA	NA	NA	NA	NA	NA	NA	NA	NA	NA
Phialella_quadrata	REV-ERBa	NA	NA	NA	NA	NA	NA	NA	NA	NA	NA	NA	NA	NA
Phialella_quadrata	RORa	NA	NA	NA	NA	NA	NA	NA	NA	NA	NA	NA	NA	NA
Phialella_quadrata	TIM	NA	NA	NA	NA	NA	NA	NA	NA	NA	NA	NA	NA	NA
Phialella_quadrata	VRI	NA	NA	NA	NA	NA	NA	NA	NA	NA	NA	NA	NA	NA
Phoronis_muelleri	CLK	SOIREF_CLK_Drosophila_melanogaster_O61735_main sp|O61735|CLOCK_DROME Circadian locomoter output cycles protein kaput OS=Drosophila melanogaster OX=7227 GN=Clk PE=1 SV=3	gi|0|gb|GKAW01019984.1| TSA: TRINITY_DN461_c3_g1_i13, transcribed RNA sequence	24.6	3.671e-30	133	1027	4112	1140	0.351	0.277	Phoronis_muelleri_ncbi_GKAW01000000	GKAW01000000	0
Phoronis_muelleri	CRY1	SOIREF_CRY1_Drosophila_melanogaster_O77059_main sp|O77059|CRY1_DROME Cryptochrome-1 OS=Drosophila melanogaster OX=7227 GN=cry PE=1 SV=1	gi|0|gb|GKAW01066446.1| TSA: TRINITY_DN14676_c0_g1_i3, transcribed RNA sequence	37.4	1.554e-96	329	542	1619	1335	0.858	0.825	Phoronis_muelleri_ncbi_GKAW01000000	GKAW01000000	0
Phoronis_muelleri	CRY2	SOIREF_CRY2_Danaus_plexippus_A0A212FAM3_main tr|A0A212FAM3|A0A212FAM3_DANPL Cryptochrome 2 OS=Danaus plexippus plexippus OX=278856 GN=KGM_208079 PE=3 SV=1	gi|0|gb|GKAW01066446.1| TSA: TRINITY_DN14676_c0_g1_i3, transcribed RNA sequence	54.5	1.183e-170	554	742	1619	1332	0.597	0.823	Phoronis_muelleri_ncbi_GKAW01000000	GKAW01000000	0
Phoronis_muelleri	CYC	SOIREF_CYC_Drosophila_melanogaster_O61734_main sp|O61734|CYCL_DROME Protein cycle OS=Drosophila melanogaster OX=7227 GN=cyc PE=1 SV=2	gi|0|gb|GKAW01019984.1| TSA: TRINITY_DN461_c3_g1_i13, transcribed RNA sequence	44	4.647e-91	307	413	4112	1128	0.952	0.274	Phoronis_muelleri_ncbi_GKAW01000000	GKAW01000000	0
Phoronis_muelleri	PER	SOIREF_PER_Drosophila_melanogaster_P07663_main sp|P07663|PER_DROME Period circadian protein OS=Drosophila melanogaster OX=7227 GN=per PE=1 SV=2	gi|0|gb|GKAW01019984.1| TSA: TRINITY_DN461_c3_g1_i13, transcribed RNA sequence	27.7	1.305e-19	98	1224	4112	849	0.207	0.206	Phoronis_muelleri_ncbi_GKAW01000000	GKAW01000000	0
Phoronis_muelleri	TIM	NA	NA	NA	NA	NA	NA	NA	NA	NA	NA	NA	NA	NA
Phoronis_muelleri	VRI	NA	NA	NA	NA	NA	NA	NA	NA	NA	NA	NA	NA	NA
Poecilochaetus_sp	TIM	NA	NA	NA	NA	NA	NA	NA	NA	NA	NA	NA	NA	NA
Rathkea_octopunctata	CRY1	NA	NA	NA	NA	NA	NA	NA	NA	NA	NA	NA	NA	NA
Rathkea_octopunctata	PER	NA	NA	NA	NA	NA	NA	NA	NA	NA	NA	NA	NA	NA
Rathkea_octopunctata	REV-ERBa	NA	NA	NA	NA	NA	NA	NA	NA	NA	NA	NA	NA	NA
Rathkea_octopunctata	RORa	NA	NA	NA	NA	NA	NA	NA	NA	NA	NA	NA	NA	NA
Rathkea_octopunctata	TIM	NA	NA	NA	NA	NA	NA	NA	NA	NA	NA	NA	NA	NA
Rathkea_octopunctata	VRI	NA	NA	NA	NA	NA	NA	NA	NA	NA	NA	NA	NA	NA
Temora_longicornis	RORa	SOIREF_RORa_Mus_musculus_P51448_main sp|P51448|RORA_MOUSE Nuclear receptor ROR-alpha OS=Mus musculus OX=10090 GN=Rora PE=1 SV=1	gi|0|gb|GGQN02309154.1| TSA: TRINITY_DN412095_c0_g2_i11, transcribed RNA sequence	38	5.376e-73	262	523	1578	1377	0.868	0.873	Temora_longicornis_ncbi_GGQN02000000	GGQN02000000	0
Temora_longicornis	VRI	NA	NA	NA	NA	NA	NA	NA	NA	NA	NA	NA	NA	NA
