# Supplementary material for: RNA sequencing indicates widespread conservation of circadian clocks in marine zooplankton
Source: NAR Genom Bioinform. 2023 Jan 31;5(1):lqad007. doi: 10.1093/nargab/lqad007 (PMC9939569; doi:10.1093/nargab/lqad007)
Supplement: lqad007_Supplemental_Files [file lqad007_supplemental_files.zip › Supplementary Matarial s8_cc_ncbicomp_accessions.txt]

Acartia_tonsa_ncbi_GFWY01000000.fasta
Acartia_tonsa_ncbi_HAGX01000000.fasta
Acartia_tonsa_ncbi_OETC01000000.fasta
Asterias_rubens_ncbi_CABPRM030000000.fasta
Asterias_rubens_ncbi_CABPRO010000000.fasta
Asterias_rubens_ncbi_GAUU01000000.fasta
Asterias_rubens_ncbi_GHKZ01000000.fasta
Calanus_helgolandicus_ncbi_GJFL01000000.fasta
Calanus_helgolandicus_ncbi_GJQW01000000.fasta
Crangon_crangon_ncbi_GGRU01000000.fasta
Oikopleura_dioica_ncbi_CABV01000000.fasta
Oikopleura_dioica_ncbi_CABW01000000.fasta
Oikopleura_dioica_ncbi_CAJRAX010000000.fasta
Oikopleura_dioica_ncbi_GCJN01000000.fasta
Phoronis_muelleri_ncbi_GKAW01000000.fasta
Temora_longicornis_ncbi_GGQN02000000.fasta
Temora_longicornis_ncbi_GINW01000000.fasta
