# Supplementary material for: RNA sequencing indicates widespread conservation of circadian clocks in marine zooplankton
Source: NAR Genom Bioinform. 2023 Jan 31;5(1):lqad007. doi: 10.1093/nargab/lqad007 (PMC9939569; doi:10.1093/nargab/lqad007)
Supplement: lqad007_Supplemental_Files [file lqad007_supplemental_files.zip › Supplementary Matarial s9_oikopleura_dioica_cryptochromes_mafft_aln.fasta]

>TRINITY_DN4901_c0_g1_i3/1-1709
------------------------------------------------------------------------
------------------------------------------------------------------------
------------------------------------------------------------------------
------------------------------------------------------------------------
------------------------------------------------------------------TTTTTT
TTGAACATTGAATTTATTGTCTGTAATTATTGAACAGAAACTTCTTCAGCCGCGTTTATTTCGCGAATTTTC
TCCAAATTGTGGTGCCGCGCTTGCTTGTAATCCACGATTGGAGCCGGATAATCGATCCCGACTTGGACCCGA
GCATAGCGTTGAACATTCACGGGCGCCTCCCAAGGACTGAAGAGGTATTTCAGCGGCATGTTTTTCAACTCC
GGGCAGTATTTTCTCGTGAAATGACCTTCAGGGTCCCATCGTC-------GAGCGAATTTCACCGGATCGAG
CGTTTTCTCGCTGATTGAATCCATAAAAGCGCTTCCAGTGCAC--CACATCCAGCATCCCGCATTCATGGCA
TAATCCCCGTCAATCTGATGCTCCTCAAACATTTCTTGTCCGTGCTCCCAATTGAGCCATAATTGCCCGTTT
GTCAAAAAAGAAGCAACCGCCCATCGATTTAAATGGTGGATGAAACCTTCCGTGACCAATTGGCGCATGACG
GCATCGATGTAAGGGTATCCTGTTCGTCCTTCTTGCCATGCTGAAAGATG-------------TCATTCGTT
TTTATACCACTCGATTTGA-----CGGCAAATTCGGTTGCCAGCCATCTTTGTGAAATTATTGACTTGCGAC
GCTGCAACGTAGAAAAATTCGC-----GGTACATGATCTGGCCTCTGAGCATAATCGTCTTCGATTCAGAAA
GCTTCTCCGCCGCCTTCCAA--AAATGCCGCGTGGAGATGCATCCGTAATTTTGATACGCGGAAAGATAAGT
CG-----------------------------------------------TATGCGGCAGTTTTGTCTTGACT
CCTTGATTGAATCC--------GTTGAGCGTGAAAAGCGTCGGATCATTTATTTTAGCTTGCAGAGCTTTCA
GCGCTTGACGCTCTCCTCCTCTGTAAATTGGGAGCGATCGAGGAGCTTGAT-----GACCCCAAACTGAGAT
TTTTGGAATTCCGTAAGTGCTCTCGTGGTTGTCAACAGCCGGAGCAATGCAACTCTTGAAATGTTTGGCCGT
GACAGTCGGACAAGGTGCTCCAGGTTGTTCCATATCCGCA---------ATAGCTGCGTAGAATTCGCTCAA
ATCCATTGGAATTTTGCCGCCATTCTTCGCAATCACTTCGTCTTGGTCGTAAAGCGTGTGGCCGAGAAAGGA
TTTTGTTTTAATTTCCATTCGATGCACAACTTTCGTAATTTCTTCGTCCCGCTCGCGGTAGAAAATCTCCGC
GTCTTTCATCCAAGTCATTTGCGTTATTTCATTCTCTTTGCAAAATTTTTTGATTTCTGTAGTTGCGTCGCC
AGTAAGGACATACAGTCGCGTGCCGCATTTTTTCAACCCTTCGTCCAAATCGCGCAGGCATTCGATCAG---
--------------AAAGCGCGTTTTGAGCGCCGAGAATTT----------TTCTTTTTCAGTTTGCCAAGC
GACGTCAAGGATGTAAATTGGAAAGACAACCTGGCTTGTTGTTACAGCATGGTACAGCGCTTCATTGTCGTG
AAGTCTCAGCCCCTTCCGAAACCAATGAACAGTTCGATGCGT-------TTTCTCCATATTCGACTAGTTCA
ATTCTTTCAAAATTGTTATGCGAGTATTTCAAGATCGCTTTCTTCTGAATTTTTATATGCTCTGCGTTCTTC
TATAACATTGTTCGATAACGCTTGGCGCCATCAATCGACAAGGCTTTCATGAGAACTTAAAATAGACTTCTG
TG----------------------------------------------------------------------
------------------------------------------------------------------------
------------------------------------------------------------------------
------------------------------------------------------------------------
------------------------------------------------------------------------
------------------------------------------------------------------------
------------------------------------------------------------------------
--------------------------------------------GATATTTGCAGATATTTGCTC-------
--------------------------------------------TCGAAGAAAAAAGGGCG-----------
------------------------------------------------------------------------
------------------------------------------------------------------------
------------------------------------------------------------------------
------------------------------------------------------------------------
---------------------------------
>TRINITY_DN8133_c0_g1_i4/1-2922
TTT---------------------------------------------------------------------
-------TTATATAAGTTTT----------------------------------------------------
------GTATTTTCAGTAAAAAGAACCGAGAAACGATTTTCAAAAAGTGTGTTTTTTACGTAGAAGATATTT
AAAAAAACGAACGAGTCAACAGGCAGTGCGTTCAAAACAATATTTACAGGCGAATACCGAATAAGCTGTACT
AAAAGTAGACTTTTTAAACTAGAAGTGAGGAAAAAATAATAAGATAGGTTAATGGAAATCAGAAGAATTTCA
GGGAGACTCAGAATCTCTTTCCGAATCAGATTCGGGGCGAATTTGCTGGTTGTGCGCTTTT-----ATTTTG
TTCAAATTTTGAATTCGCATCGTCGCCGCATTCAGCATTGGCGCAGGATAGTCGACTCCAATAATGGCTCTA
GCTTTCAGCTGCACATCTTGTGGCGCTTTCCACGGCGCGCAAATGTACTGCGTCGGCAAATTCTTGAGCTCA
GGACAATATCTCCTAATGAAGCTGCCATCGGTGTCCCATTTAC-------GCGCAAGTTTAACCGGGTCAAG
AGCTTTGACAGGAATTTGATTGGCAAAAGCGCTGCCAGTTACC--CAAAGAAAGTTGCCAGCGTTCAGTGCA
TAATCAGCGTCAAGGAGAAATTCTTCAAAGAGCTGCTGTCCGACTTCCCAACTGCACCACATTTGTCCAACG
GTCAAAAAAGAGGCGAGCGAAAAGCGCGAAATGTGGGTGATCCATCCTTCCGTTTTCATCTGTCTTACAGCA
GCGTCAATCCAGGGATATCCAGTCATGCCTTGCTTGAACTTTTCAATCCATTCGGCAGCTCGCTCGTTCGTT
TTCGGATCACTCCATTTTATATCTTTGCAAATTCGATTTCCCTCGATTCTAGTGAAGTTGTTGACTGTATAC
GCGACCGTGTAGAAGAACTCGC-----GATAGATCATTTGGCCCTGGACAGTTGTGCGCATCTTTTCAGAGC
AGTTTTCCGCCCCGTGCCAG--AATGTTCGTGGAGAAATCGATCCAAGGTTGATATATGGGCTGAGTCCAGT
AGTTTCAGGTTGAGTCTCGAACCAGGGCTCAGAAGTACCCG-------GAATTTCGTATTCATGATTTGCGG
CTTTGGAGGTACTCGGGCCCTGGTTGAATTCATAAAGCGTGTTTTGCTTCATTTTGTATTTCAGCCGCTCGA
GAGCCACAGTCTCTCCTCCGGGCCAGCGCGTGTGTGCTCGAGGGCATTCTA-----ACCCGAGACTCGCCAT
AGTTGGCACGCCGTAAATCGCCTGGTGGTTTTCTTCGATTCTGACGGAACAGGATTTGAACATCTCTGCAGT
TACAGTCGGCGCAGGAAGAGCAGGAACGTCCAACGATGGA---------ATAACAGAGTAGAACTCGTCAAG
AGAAAGCGGCACTTGCCCTTCATTCGCGTCAATAATCTCTTGCGGGTCGTACAGTGTGTGTCCGTGGTCGGA
GCGCGTCACGATCTCGCGACGGTTCACTTCTTCCAAGATTTCAGCTTCGAGTTGACGGTAAAACACTTCCGC
GTCGCGCATATACGTCATTTGAGTTATTTCATATTCTCTGCAGAATGTTTTGATGGCAGTTCTAGCATTTCC
GCGGAGAACGAAGAGCCGAGTTCCGATTTTTCGAAGATTTTCATCCAAATCCGTCAGACTTTCGAGTAA---
--------------AAAACGGATTCGGTTGTTCCCAATTCG----------CTCGTTTGCTCGCATCCATTC
CAAATCGAGGCAGTAGACGCAATAAACAGCTTCTGAACTTCGGATAGCAGCGAGAAGAGGGCGGTTGTCGTG
AAGCCTGAGTCCTTTTCTGAACCAGTGAAGAGTTCTATGTCTTGTAAGATTTCTTTCCATCCTCTCAAAATT
AAACTTTTTCTCTTTTTGTGTAAGCGCGCTGAGCTCGTTCAAATATCAGGCGAATAAGCCTCTCTGCTGCTC
TATTTTTTTTTCTGA----GCTCGTCGAGGTTAATTTCGTTTTTTCGAGTAAAATTTCGGTTTTTCCGTCTG
TTTAGCAAAAGGATTGAGAGCACACATTTCATCCAGGTTTTTATATGTTGTCAGCTTCGAATTTTATTGAGT
AAAGATTACATAACCTCGGCGCAACCATGAACCAATCAATGGGCTGATTTTCGATCAACGATGTGTTTTAAT
ATTAGGGCTTGCACTGCAGACAGCCTTGCAGGGTGAAAGAATCAACTCGAAAAATGGGTCCAGTTAGGACGG
CTGCCAAAACTGCGATCAATCCAATTTGCGCAATTTTAGTCTGAAAAAGTAGACTCCGCGCAAAAATTTCAA
AACACAGGTCATCATTAGTTCAAGCACTGTTTGTCTTCTGGGTCAATACAAGCGCAGAAGTTCGCACTGTTA
ATTAACAGACTCACGGTTGAACACCTCTTTTTACGATAAGGAACGTCCGCTCTGAAATGATGAAACGCTTCA
TTGATTTTGAACCAAAAAAGATCTACTAATACTAATCTTAAAGTTCATCGATATATTTTGTTGCTTACGCGT
CGAAATTATGGAAAATCCGAGCCAAATCTGTAAAATTGTTAATCGAGAATTATCAACATTTGTACCCGGTAT
ATAGTTTTAGTTACTCAAATCACAACTTCAAAGCATGTTACTGTTGAAAAAGCACAGGGCGTTAATATTGAT
AGCTCTCAGAAATAGCATAAGCTTACATATTTTTGGCGTAAGAATATTGTGCGATTTTTACGCAAGAAAATT
GGAGCTTAATTGTGCCAAAATAAATAGCTTATCTTTGAAGATAATGAAATTTTTTTCACTAAATATTAATAA
TGAGGAAAGTGGCGAATTCAATTTATTAATTAATTAATAATTATATACAATTGTCAATTTTTTAAGAAAATT
TTTAATTGAGATATCCGCAAAAATTAAATCAGAAATGTTCTTTCAAAAGCACTAGAATCTGGCGCACCCTAG
CTGGTTTTGTTCTTCTTGGCAACTTTGAGTGTG
>gi|0|gb|GCJN01038379.1|/1-2063 TSA: Oikopleura dioica comp26119_c0_seq1 transcribed RNA sequence
GTTCCCGCAAGCCCTAATATTAAAACATAGCAGTGCTCCCCGAATACGCTCCATTGATTGGTTCATGGTTGC
GCCGAGCTTATGTAATCTTTACTCAATAATGTTCGAAGCTGACAACATATAAAAACCTGGGCGAAATGTGCG
CTCTCAATCCTTTTGCTAAACAGACTCGGAAAATTTACTCGCGAAAAAACAGAGTCCACTTTGACGAGCTCA
GAAAATATAAAACGGCGCA--------------GCAAAGAAACTGACTCGCCTTGTTTGAAGGAGCT----C
AGAAGCGCAGTTT-----CACGAAAAAGAGAAAAAACAATAATAAACTTTTGAGAGGATGGAAAGAAATATT
ACGCGACACAGAACTCTTCACTGGTTCCGAAAAGGGCTCAGACTTCACGACAACCGCCCTC-----TTCTTG
CAGCCATCAGGAGTTCA----------------------GAAGCAGTTTACTGCGTCTACTGCCTCGATTTG
GAATGGATGCGCGCAAACGAGCGAATTGGCAACAAC-CGAATTCGCTTTTTGCTCGAAACTCTTCAGAATTT
GGACGAAAATCTTCGAAAAATCGGCACTCGGCTCTTTGTTCTTCGCGGTAACGCTAGAACTGCCATTAAAAC
TTTCTGCAGAGAATATGAAATCACACAAATGACGTATATGCGCGACGCGGAAGTTTTCTACCGCCAGCTCGA
AGCTGAAATCTGCGAAGAAGTCAACCGCCGGGAGATTGTGACACGCTCCTACCACG-GACACACGCTGTACG
ACC-CGCAAGAGATTATTGACGCAAATGAAGGGCAAGTGCCGCTTTCTCTTGACGAGTTTTACTCCATAATC
CCGTCGCT----GGACGTTCCTGCACTTCCTGCGCCGACTGTTACTGCTG-----AAATGTTCAAGTCCTGT
TCCGTAAGAATCGAACAAAATCACCAGGCGATTTATGGCGTGCCAACTATGGCGAGTCTTGGGCTAGAATGC
CCTCGAGCACATACCCGCTGGCCCGGAGGCGAGACTGTGGCACTCGAGCGGCTGAAGTACAAGATGAAGCAG
AACACACTGTATGAATTCAATCAAGGCCCGAGCACGAGCAAGGCGAATAATCATGAATATGAAATACCGGGC
ACTTCCGAGCCCTGGTTCGAGACGCAGCCTGAAACTACTGGACTGAGCCCGTACATTAACCTTGGATCGATC
TCTCCACGAACCTT-----CTGGCACGGGGCGCAAAAC-TGCTCCGACAAAATGCGCACAACTG----TCCA
GGGCCAGATGATCTACCGCGAGTTCTTCTATACTGTCGCCTATACAGTCAATAACTTCACGCGAATCGAGGG
GAATCGAATTTGCAAGGACATCAAATGGACCGATCCGAAAACGAACGAGCGAGCTGCGGAATGGATTGAAA-
---AGTTCAAGCAAGGCATGACTGGATATCCCTGGATAGACGCTGCTGTAAGACAGATGAAAACGGAAGGAT
GGATCACGCACATTTCCCGCTTTTCGTTGGCTTCTTTTCTGACCGTTGGGCAAATGTGGTGCAGTTGGGAAT
TCGGCCAGCAGCTTTTTGAAGAATATCTTCTC----GACGCTGATTATGCGCTAAACGCTGGCAACTTTC-T
TTGGGTCACCGGCAGCGCTTTTGCCAATCAAATCCCCGTCAAAGCTCTCGACCCGGTTAAACTTGCGCGTAA
ATGGGACGCAGATGGCAGCTT------CATTCGAAGATACTGTCCCGAGCTCAAGAATTTGCCGAATCAGTA
TATTTGTGCGCCGTGGAAAGCACCTGCCGATGTGCAGCTCAAGGCTCGAGCCATGATTGGAGTCGACTATCC
TGAGCCGATGCTGAATGCG-----GCCACGATGCGGATTCAAAATTTGAATAAAATCAAAGCGCACAACCAG
CAATATCAACCGGATTCTGATTCTGACAGAGATTC--TCCCTAAAAATATTCTATTTCGATTCACCTATCTT
ATTATTTTCCTCGCTTTTAGTTAAATAAGTCCACTCTTAGTACAGCTTATTCAGTATTCACCTGTA------
-AATATTGTATTTGA----ACGCACTGCCTGTCGACTCGTTCGTTTTTGAAAATCTTCTACC----------
------------------------------------------------------------------------
------------------------------------------------------------------------
------------------------------------------------------------------------
------------------------------------------------------------------------
------------------------------------------------------------------------
------------------------------------------------------------------------
------------------------------------------------------------------------
------------------------------------------------------------------------
--------------------------------------------GTAAAACACACAGATCG-----------
------------------------------------------------------------------------
------------------------------------------------------------------------
------------------------------------------------------------------------
------------------------------------------------------------------------
--------------------------------G
